# Supplementary material for: Single-nucleus mRNA-sequencing reveals dynamics of lipogenic and thermogenic adipocyte populations in murine brown adipose tissue in response to cold exposure
Source: Mol Metab. 2025 Sep 11;101:102252. doi: 10.1016/j.molmet.2025.102252 (PMC12506565; doi:10.1016/j.molmet.2025.102252)
Supplement: Multimedia component 3 [file mmc3.xlsx]

## Sheet: Marker genes
p_val	avg_log2FC	pct.1	pct.2	p_val_adj	cluster	gene
0	1.79762	0.832	0.278	0	basal brown adipocytes	A530065N20Rik
0	1.48571	0.835	0.304	0	basal brown adipocytes	Grk3
0	1.59422	0.907	0.383	0	basal brown adipocytes	Lncbate1
0	1.46408	0.876	0.37	0	basal brown adipocytes	Prdm16
0	1.60348	0.793	0.289	0	basal brown adipocytes	Lgr6
0	1.42654	0.817	0.313	0	basal brown adipocytes	Polr3h
0	1.42331	0.812	0.309	0	basal brown adipocytes	4930556N13Rik
0	1.53011	0.909	0.408	0	basal brown adipocytes	2810004N23Rik
0	1.39167	0.892	0.396	0	basal brown adipocytes	Gtf2ird1
0	1.72607	0.934	0.439	0	basal brown adipocytes	Adra1a
0	1.33755	0.879	0.39	0	basal brown adipocytes	Tspan18
0	1.25835	0.861	0.373	0	basal brown adipocytes	Aspg
0	1.32251	0.767	0.281	0	basal brown adipocytes	Acot11
0	1.47448	0.919	0.436	0	basal brown adipocytes	Slc25a42
0	1.35467	0.806	0.325	0	basal brown adipocytes	Sep9
0	1.4674	0.881	0.4	0	basal brown adipocytes	Rnf152
0	1.33212	0.897	0.427	0	basal brown adipocytes	Slc25a20
0	1.15725	0.868	0.4	0	basal brown adipocytes	Rbm47
0	1.23959	0.767	0.305	0	basal brown adipocytes	Tecpr1
0	1.15454	0.781	0.323	0	basal brown adipocytes	Mecr
0	1.36555	0.771	0.314	0	basal brown adipocytes	Pakap
0	1.29857	0.73	0.274	0	basal brown adipocytes	Desi1
0	1.34254	0.773	0.32	0	basal brown adipocytes	Sfxn5
0	1.42052	0.869	0.418	0	basal brown adipocytes	Adtrp
0	1.54953	0.717	0.266	0	basal brown adipocytes	Shb
0	1.31378	0.84	0.391	0	basal brown adipocytes	Kcnk3
0	1.1323	0.847	0.399	0	basal brown adipocytes	Akap1
0	1.47774	0.704	0.257	0	basal brown adipocytes	Col27a1
0	1.35212	0.939	0.493	0	basal brown adipocytes	Xrcc6
0	1.42773	0.897	0.454	0	basal brown adipocytes	Cnnm2
0	1.42687	0.866	0.425	0	basal brown adipocytes	Prkag2
0	0.974275	0.849	0.408	0	basal brown adipocytes	Cluh
0	1.32702	0.684	0.244	0	basal brown adipocytes	Poln
0	1.00693	0.785	0.345	0	basal brown adipocytes	Aifm2
0	1.12681	0.741	0.301	0	basal brown adipocytes	Plbd1
0	1.2451	0.784	0.345	0	basal brown adipocytes	Mapkapk2
0	1.38474	0.811	0.372	0	basal brown adipocytes	Pcsk6
0	1.21951	0.717	0.278	0	basal brown adipocytes	Sh2b2
0	1.14115	0.768	0.331	0	basal brown adipocytes	Slc27a2
0	1.40955	0.65	0.215	0	basal brown adipocytes	Spata17
0	1.02721	0.798	0.364	0	basal brown adipocytes	Chkb
0	1.24323	0.713	0.279	0	basal brown adipocytes	Gm44079
0	0.99012	0.815	0.383	0	basal brown adipocytes	4732471J01Rik
0	1.2358	0.837	0.406	0	basal brown adipocytes	Lrrc8d
0	1.16846	0.837	0.406	0	basal brown adipocytes	Zfp652
0	1.03834	0.852	0.422	0	basal brown adipocytes	Optn
0	1.27119	0.804	0.375	0	basal brown adipocytes	Lncbate10
0	1.02343	0.792	0.365	0	basal brown adipocytes	Ppip5k1
0	1.14867	0.712	0.288	0	basal brown adipocytes	Cox10
0	0.97055	0.773	0.35	0	basal brown adipocytes	Pkn1
0	1.1438	0.922	0.5	0	basal brown adipocytes	Hk2
0	1.00887	0.831	0.412	0	basal brown adipocytes	Pex14
0	1.0879	0.876	0.457	0	basal brown adipocytes	Sipa1l1
0	1.31015	0.92	0.502	0	basal brown adipocytes	Slc24a3
0	1.19265	0.925	0.507	0	basal brown adipocytes	Clybl
0	0.663519	0.809	0.392	0	basal brown adipocytes	Ankef1
0	1.10756	0.897	0.481	0	basal brown adipocytes	Gnpat
0	0.874499	0.827	0.411	0	basal brown adipocytes	Aspa
0	0.962085	0.728	0.315	0	basal brown adipocytes	Ciapin1
0	1.07841	0.727	0.314	0	basal brown adipocytes	Slc22a5
0	0.930001	0.854	0.442	0	basal brown adipocytes	Mical3
0	1.19202	0.922	0.511	0	basal brown adipocytes	Sh3kbp1
0	1.36249	0.69	0.279	0	basal brown adipocytes	Ggact
0	0.974202	0.767	0.357	0	basal brown adipocytes	Mtor
0	1.19258	0.872	0.462	0	basal brown adipocytes	Vgll4
0	1.17138	0.665	0.256	0	basal brown adipocytes	Tomm40
0	0.902281	0.713	0.305	0	basal brown adipocytes	Slc25a19
0	1.05554	0.795	0.388	0	basal brown adipocytes	Cdip1
0	0.820803	0.803	0.397	0	basal brown adipocytes	Ephx2
0	0.896976	0.858	0.452	0	basal brown adipocytes	Dlst
0	1.80423	0.576	0.171	0	basal brown adipocytes	Cabcoco1
0	1.02646	0.791	0.387	0	basal brown adipocytes	Slc7a6
0	0.960682	0.742	0.338	0	basal brown adipocytes	Esrra
0	1.20262	0.916	0.514	0	basal brown adipocytes	Adcy3
0	1.55876	0.591	0.189	0	basal brown adipocytes	Gm20721
0	1.15726	0.681	0.28	0	basal brown adipocytes	Itpk1
0	0.894822	0.892	0.492	0	basal brown adipocytes	Il15ra
0	0.905747	0.757	0.357	0	basal brown adipocytes	Dot1l
0	0.804095	0.862	0.462	0	basal brown adipocytes	Gys1
0	0.96929	0.844	0.444	0	basal brown adipocytes	Gpat4
0	0.991133	0.711	0.311	0	basal brown adipocytes	Gm31356
0	1.50087	0.563	0.163	0	basal brown adipocytes	Gm50100
0	0.828628	0.745	0.346	0	basal brown adipocytes	Dnajc15
0	1.00002	0.753	0.355	0	basal brown adipocytes	Stx18
0	1.22152	0.646	0.249	0	basal brown adipocytes	Mapre3
0	1.19855	0.742	0.345	0	basal brown adipocytes	Chst11
0	1.00445	0.927	0.531	0	basal brown adipocytes	4933406I18Rik
0	1.17068	0.754	0.36	0	basal brown adipocytes	Ntrk2
0	1.15875	0.66	0.266	0	basal brown adipocytes	Cdh2
0	1.13972	0.692	0.298	0	basal brown adipocytes	Dio2
0	0.776716	0.803	0.41	0	basal brown adipocytes	Etfdh
0	0.966464	0.712	0.319	0	basal brown adipocytes	Nrp2
0	0.878857	0.718	0.325	0	basal brown adipocytes	Miga2
0	1.26039	0.843	0.45	0	basal brown adipocytes	Noct
0	0.807957	0.737	0.345	0	basal brown adipocytes	Crat
0	0.951037	0.793	0.401	0	basal brown adipocytes	Dcun1d3
0	0.956277	0.726	0.334	0	basal brown adipocytes	Egln1
0	0.972278	0.718	0.326	0	basal brown adipocytes	Pcyt2
0	0.916874	0.783	0.392	0	basal brown adipocytes	Slc25a17
0	0.813552	0.796	0.405	0	basal brown adipocytes	Csad
0	1.00408	0.685	0.295	0	basal brown adipocytes	Scarf1
0	0.83664	0.8	0.41	0	basal brown adipocytes	Tob2
0	0.91025	0.767	0.377	0	basal brown adipocytes	Cnst
0	1.1656	0.633	0.243	0	basal brown adipocytes	Rarb
0	0.921899	0.725	0.335	0	basal brown adipocytes	Acad11
0	0.81417	0.736	0.347	0	basal brown adipocytes	Tbc1d20
0	1.18513	0.654	0.265	0	basal brown adipocytes	Gm16599
0	0.919389	0.819	0.43	0	basal brown adipocytes	Arfgef2
0	0.996953	0.687	0.3	0	basal brown adipocytes	St3gal5
0	1.53071	0.962	0.575	0	basal brown adipocytes	Ctcflos
0	1.40463	0.614	0.228	0	basal brown adipocytes	Gnao1
0	1.04265	0.648	0.262	0	basal brown adipocytes	Pde4a
0	1.10393	0.742	0.356	0	basal brown adipocytes	Msra
0	1.80021	0.521	0.136	0	basal brown adipocytes	Gm36388
0	1.20654	0.615	0.231	0	basal brown adipocytes	Dhrs9
0	0.901861	0.736	0.352	0	basal brown adipocytes	Kng2
0	1.30175	0.605	0.221	0	basal brown adipocytes	Galm
0	1.11884	0.931	0.547	0	basal brown adipocytes	Nedd4l
0	0.700232	0.701	0.317	0	basal brown adipocytes	Letmd1
0	0.76147	0.783	0.4	0	basal brown adipocytes	Hibch
0	0.893057	0.784	0.401	0	basal brown adipocytes	Ube2q2
0	0.839269	0.692	0.309	0	basal brown adipocytes	Cgnl1
0	0.750853	0.795	0.413	0	basal brown adipocytes	4931406C07Rik
0	0.856678	0.771	0.389	0	basal brown adipocytes	Afg1l
0	0.690622	0.837	0.455	0	basal brown adipocytes	Acvr1c
0	1.68464	0.992	0.612	0	basal brown adipocytes	Ppargc1b
0	0.758752	0.826	0.446	0	basal brown adipocytes	Ywhag
0	1.29353	0.646	0.267	0	basal brown adipocytes	Cables1
0	0.73475	0.822	0.443	0	basal brown adipocytes	Dlat
0	1.28025	0.947	0.569	0	basal brown adipocytes	Itpr2
0	1.00721	0.874	0.496	0	basal brown adipocytes	Mtss1
0	0.957047	0.93	0.553	0	basal brown adipocytes	Slc25a51
0	0.592418	0.744	0.367	0	basal brown adipocytes	Clstn3
0	1.2038	0.618	0.241	0	basal brown adipocytes	Ddo
0	0.771338	0.711	0.334	0	basal brown adipocytes	Bcl2l13
0	0.823087	0.708	0.332	0	basal brown adipocytes	Afg3l2
0	1.06398	0.666	0.291	0	basal brown adipocytes	Khdrbs3
0	0.822349	0.844	0.469	0	basal brown adipocytes	Trak1
0	0.946614	0.943	0.569	0	basal brown adipocytes	Efna5
0	1.03832	0.725	0.352	0	basal brown adipocytes	Cradd
0	0.902302	0.728	0.355	0	basal brown adipocytes	Tfrc
0	1.05664	0.642	0.269	0	basal brown adipocytes	Kank1
0	0.965274	0.835	0.462	0	basal brown adipocytes	B4galt1
0	0.682898	0.765	0.393	0	basal brown adipocytes	Snx10
0	0.971859	0.665	0.294	0	basal brown adipocytes	Srl
0	1.2122	0.851	0.481	0	basal brown adipocytes	Erbb4
0	0.752722	0.921	0.551	0	basal brown adipocytes	Dpyd
0	0.952521	0.673	0.304	0	basal brown adipocytes	Aig1
0	1.09884	0.676	0.307	0	basal brown adipocytes	Slc43a2
0	0.726698	0.808	0.439	0	basal brown adipocytes	Osbpl11
0	0.910343	0.741	0.372	0	basal brown adipocytes	Rhoq
0	0.986786	0.606	0.237	0	basal brown adipocytes	Shtn1
0	0.521236	0.69	0.321	0	basal brown adipocytes	Tenm4
0	0.730862	0.77	0.402	0	basal brown adipocytes	Stau2
0	0.589972	0.873	0.505	0	basal brown adipocytes	Pcx
0	1.69105	0.508	0.14	0	basal brown adipocytes	Gm14764
0	0.759947	0.95	0.584	0	basal brown adipocytes	Plin1
0	0.562165	0.704	0.338	0	basal brown adipocytes	Acss2
0	0.919646	0.816	0.45	0	basal brown adipocytes	A530053G22Rik
0	0.559987	0.891	0.526	0	basal brown adipocytes	Lipe
0	0.619652	0.756	0.391	0	basal brown adipocytes	March5
0	1.27522	0.551	0.187	0	basal brown adipocytes	Gm46124
0	0.857478	0.657	0.294	0	basal brown adipocytes	Slc22a23
0	0.817509	0.849	0.486	0	basal brown adipocytes	Palmd
0	1.24293	0.577	0.214	0	basal brown adipocytes	Fbxo22
0	0.932568	0.681	0.319	0	basal brown adipocytes	Tex2
0	0.903534	0.895	0.533	0	basal brown adipocytes	Nr6a1
0	0.732353	0.91	0.548	0	basal brown adipocytes	Ank2
0	0.808394	0.726	0.364	0	basal brown adipocytes	Dtnbp1
0	1.05037	0.912	0.551	0	basal brown adipocytes	Cux1
0	1.12293	0.583	0.222	0	basal brown adipocytes	Gm15738
0	0.72246	0.677	0.317	0	basal brown adipocytes	Atad3a
0	0.745189	0.863	0.503	0	basal brown adipocytes	D5Ertd579e
0	0.876826	0.649	0.29	0	basal brown adipocytes	Ganc
0	0.964062	0.876	0.517	0	basal brown adipocytes	Ddhd2
0	0.693454	0.892	0.533	0	basal brown adipocytes	Cpt1b
0	0.359632	0.805	0.447	0	basal brown adipocytes	Plin4
0	0.923938	0.623	0.265	0	basal brown adipocytes	Fam234a
0	0.620374	0.867	0.51	0	basal brown adipocytes	Arhgap26
0	1.11708	0.56	0.204	0	basal brown adipocytes	Zfp827
0	0.9052	0.921	0.565	0	basal brown adipocytes	Cpeb3
0	0.868502	0.925	0.569	0	basal brown adipocytes	Gpam
0	0.700707	0.795	0.439	0	basal brown adipocytes	Larp1b
0	0.824428	0.71	0.354	0	basal brown adipocytes	Uqcc1
0	1.12236	0.62	0.264	0	basal brown adipocytes	Gucd1
0	0.920784	0.597	0.242	0	basal brown adipocytes	Sirt3
0	1.15481	0.554	0.2	0	basal brown adipocytes	Abcb8
0	0.714916	0.775	0.421	0	basal brown adipocytes	Pim1
0	1.40493	0.55	0.196	0	basal brown adipocytes	Gm17276
0	0.771301	0.746	0.392	0	basal brown adipocytes	Megf9
0	0.878414	0.908	0.554	0	basal brown adipocytes	Nfyc
0	0.71507	0.76	0.406	0	basal brown adipocytes	Ndel1
0	1.50007	0.987	0.633	0	basal brown adipocytes	Ppara
0	0.734514	0.785	0.432	0	basal brown adipocytes	Ube4b
0	0.746061	0.863	0.511	0	basal brown adipocytes	Etv6
0	0.984033	0.933	0.582	0	basal brown adipocytes	Gpd2
0	0.621672	0.752	0.401	0	basal brown adipocytes	Mtx2
0	0.782659	0.908	0.557	0	basal brown adipocytes	Lonp2
0	0.798518	0.896	0.546	0	basal brown adipocytes	Cs
0	0.869395	0.625	0.275	0	basal brown adipocytes	Arel1
0	0.68764	0.76	0.411	0	basal brown adipocytes	Scarb2
0	0.678713	0.65	0.301	0	basal brown adipocytes	Flcn
0	0.875669	0.747	0.398	0	basal brown adipocytes	Sgpl1
0	1.36119	0.528	0.18	0	basal brown adipocytes	Gm30173
0	0.60525	0.681	0.334	0	basal brown adipocytes	Idh3b
0	0.73389	0.786	0.439	0	basal brown adipocytes	Kif16b
0	0.67297	0.765	0.418	0	basal brown adipocytes	Mef2d
0	0.852175	0.633	0.287	0	basal brown adipocytes	Timm9
0	0.84581	0.897	0.551	0	basal brown adipocytes	Zfhx3
0	0.92063	0.608	0.262	0	basal brown adipocytes	Gm35552
0	0.699891	0.717	0.371	0	basal brown adipocytes	Urgcp
0	0.56011	0.874	0.528	0	basal brown adipocytes	Dgat1
0	0.665622	0.697	0.351	0	basal brown adipocytes	Fgd4
0	0.762572	0.617	0.271	0	basal brown adipocytes	Ltbp3
0	1.00702	0.556	0.211	0	basal brown adipocytes	Pfkl
0	0.708928	0.64	0.295	0	basal brown adipocytes	Coq10a
0	0.777016	0.684	0.339	0	basal brown adipocytes	Safb2
0	0.744306	0.898	0.553	0	basal brown adipocytes	Negr1
0	0.883109	0.624	0.279	0	basal brown adipocytes	Dnajc11
0	0.591195	0.727	0.382	0	basal brown adipocytes	Nadk
0	0.729415	0.722	0.377	0	basal brown adipocytes	Bcl6
0	0.942466	0.931	0.588	0	basal brown adipocytes	Rmdn1
0	0.827382	0.635	0.292	0	basal brown adipocytes	Ptpa
0	0.749543	0.627	0.284	0	basal brown adipocytes	Nudt7
0	0.917943	0.802	0.459	0	basal brown adipocytes	March3
0	0.904835	0.712	0.369	0	basal brown adipocytes	Pmepa1
0	1.06347	0.586	0.243	0	basal brown adipocytes	Me3
0	0.722634	0.819	0.477	0	basal brown adipocytes	Adcy9
0	1.28957	0.534	0.193	0	basal brown adipocytes	Ackr4
0	0.553429	0.858	0.517	0	basal brown adipocytes	4930402H24Rik
0	0.854082	0.612	0.271	0	basal brown adipocytes	Timm44
0	0.653733	0.662	0.322	0	basal brown adipocytes	Adhfe1
0	0.89783	0.589	0.249	0	basal brown adipocytes	Sbno2
0	1.22878	0.522	0.183	0	basal brown adipocytes	Gm16552
0	0.597294	0.779	0.44	0	basal brown adipocytes	Larp4
0	0.722399	0.653	0.314	0	basal brown adipocytes	Bfar
0	1.11887	0.959	0.62	0	basal brown adipocytes	Slc36a2
0	0.702571	0.851	0.512	0	basal brown adipocytes	Nampt
0	0.564604	0.763	0.425	0	basal brown adipocytes	Apmap
0	0.709746	0.881	0.543	0	basal brown adipocytes	Fam126b
0	0.492197	0.855	0.517	0	basal brown adipocytes	Idh3a
0	1.54323	0.485	0.147	0	basal brown adipocytes	Gm35853
0	0.720188	0.644	0.307	0	basal brown adipocytes	Ddhd1
0	0.438219	0.713	0.376	0	basal brown adipocytes	Ldhb
0	0.96659	0.594	0.257	0	basal brown adipocytes	Ucp3
0	0.716315	0.699	0.362	0	basal brown adipocytes	Ttc19
0	0.785647	0.67	0.334	0	basal brown adipocytes	Ndrg3
0	0.52236	0.774	0.438	0	basal brown adipocytes	Tspan12
0	0.917482	0.619	0.283	0	basal brown adipocytes	Cpped1
0	1.11547	0.6	0.264	0	basal brown adipocytes	Nav2
0	0.610896	0.844	0.508	0	basal brown adipocytes	Tacc1
0	1.09597	0.588	0.252	0	basal brown adipocytes	Rnf144a
0	0.553518	0.69	0.354	0	basal brown adipocytes	Timm23
0	0.308	0.925	0.59	0	basal brown adipocytes	Slc1a5
0	0.961651	0.93	0.595	0	basal brown adipocytes	Prkce
0	0.5552	0.745	0.41	0	basal brown adipocytes	Chp1
0	0.681896	0.616	0.281	0	basal brown adipocytes	Ormdl3
0	1.39118	0.486	0.151	0	basal brown adipocytes	Kctd1
0	1.52757	0.481	0.147	0	basal brown adipocytes	Nol4l
0	0.710547	0.679	0.346	0	basal brown adipocytes	Lrpprc
0	0.738476	0.627	0.294	0	basal brown adipocytes	Ackr3
0	0.609528	0.743	0.41	0	basal brown adipocytes	Acat1
0	0.619123	0.742	0.409	0	basal brown adipocytes	Rptor
0	0.665878	0.821	0.488	0	basal brown adipocytes	Oxr1
0	0.820212	0.562	0.23	0	basal brown adipocytes	Pla2g7
0	0.417967	0.774	0.442	0	basal brown adipocytes	Pkm
0	0.954098	0.933	0.602	0	basal brown adipocytes	Pitpnc1
0	0.727716	0.928	0.597	0	basal brown adipocytes	Thrb
0	1.61058	0.458	0.127	0	basal brown adipocytes	Gm10851
0	1.02706	0.529	0.198	0	basal brown adipocytes	Gys2
0	0.549126	0.838	0.507	0	basal brown adipocytes	Mtch2
0	0.712801	0.834	0.503	0	basal brown adipocytes	Usp33
0	0.562047	0.727	0.396	0	basal brown adipocytes	Btbd1
0	0.329117	0.745	0.415	0	basal brown adipocytes	Suclg1
0	0.716923	0.647	0.318	0	basal brown adipocytes	Kansl3
0	0.913039	0.62	0.291	0	basal brown adipocytes	Acss1
0	0.720641	0.643	0.314	0	basal brown adipocytes	Ppp1r9a
0	0.62667	0.655	0.326	0	basal brown adipocytes	Pus10
0	0.603654	0.638	0.309	0	basal brown adipocytes	Ptgr2
0	0.422678	0.833	0.504	0	basal brown adipocytes	Por
0	0.647098	0.89	0.561	0	basal brown adipocytes	Pard3
0	0.724117	0.61	0.282	0	basal brown adipocytes	Mfn2
0	0.713139	0.67	0.342	0	basal brown adipocytes	Znrf3
0	0.625686	0.611	0.283	0	basal brown adipocytes	Mif4gd
0	0.752577	0.597	0.269	0	basal brown adipocytes	Rgs2
0	0.613369	0.84	0.512	0	basal brown adipocytes	Kcmf1
0	0.907895	0.921	0.594	0	basal brown adipocytes	Ahcyl1
0	0.787655	0.539	0.212	0	basal brown adipocytes	Plin5
0	0.478616	0.782	0.455	0	basal brown adipocytes	Mpp7
0	0.473112	0.695	0.368	0	basal brown adipocytes	Pgm1
0	0.768675	0.594	0.267	0	basal brown adipocytes	Akt2
0	0.608427	0.841	0.514	0	basal brown adipocytes	Ndufs4
0	0.566039	0.821	0.494	0	basal brown adipocytes	Rgcc
0	0.760929	0.893	0.567	0	basal brown adipocytes	Rreb1
0	0.596034	0.737	0.411	0	basal brown adipocytes	Ebf3
0	0.558436	0.791	0.465	0	basal brown adipocytes	Ppm1b
0	1.16663	0.573	0.247	0	basal brown adipocytes	A830018L16Rik
0	0.69641	0.836	0.51	0	basal brown adipocytes	Pakap.1
0	0.895702	0.942	0.616	0	basal brown adipocytes	Itpr1
0	0.552556	0.882	0.556	0	basal brown adipocytes	Sucla2
0	1.12485	0.548	0.223	0	basal brown adipocytes	Dusp10
0	0.720925	0.626	0.301	0	basal brown adipocytes	Sf3b2
0	0.796562	0.731	0.406	0	basal brown adipocytes	Atg10
0	0.669215	0.562	0.238	0	basal brown adipocytes	Ppp1r3b
0	0.474058	0.803	0.479	0	basal brown adipocytes	Map3k5
0	0.779939	0.929	0.605	0	basal brown adipocytes	Msi2
0	0.662782	0.827	0.503	0	basal brown adipocytes	Tom1l2
0	0.674029	0.723	0.399	0	basal brown adipocytes	Rps6ka5
0	0.901675	0.556	0.233	0	basal brown adipocytes	Gadd45g
0	1.21563	0.512	0.189	0	basal brown adipocytes	Ccdc138
0	0.47546	0.774	0.451	0	basal brown adipocytes	Cyth1
0	0.683927	0.559	0.237	0	basal brown adipocytes	Rmdn3
0	0.552913	0.682	0.36	0	basal brown adipocytes	Akap7
0	0.605229	0.898	0.576	0	basal brown adipocytes	Lpin1
0	0.894883	0.956	0.634	0	basal brown adipocytes	Ebf2
0	0.747784	0.543	0.222	0	basal brown adipocytes	Rbpms2
0	0.919473	0.733	0.412	0	basal brown adipocytes	Eda
0	0.551335	0.724	0.403	0	basal brown adipocytes	Mapkap1
0	0.685313	0.954	0.633	0	basal brown adipocytes	Prkn
0	0.746671	0.572	0.251	0	basal brown adipocytes	Apoo
0	1.07691	0.938	0.618	0	basal brown adipocytes	Pfkfb3
0	0.47548	0.725	0.405	0	basal brown adipocytes	Deptor
0	0.702444	0.831	0.511	0	basal brown adipocytes	Ophn1
0	0.568632	0.801	0.482	0	basal brown adipocytes	Kat6b
0	0.464475	0.774	0.455	0	basal brown adipocytes	Tbc1d4
0	0.72138	0.618	0.299	0	basal brown adipocytes	Ccdc58
0	0.592401	0.65	0.331	0	basal brown adipocytes	Pcsk5
0	0.635109	0.697	0.378	0	basal brown adipocytes	Supt3
0	0.578353	0.668	0.35	0	basal brown adipocytes	Mob1b
0	0.530733	0.736	0.418	0	basal brown adipocytes	Atf6
0	0.458659	0.736	0.418	0	basal brown adipocytes	Srsf10
0	0.518563	0.751	0.433	0	basal brown adipocytes	Map2k5
0	0.798383	0.589	0.271	0	basal brown adipocytes	Stimate
0	0.74897	0.613	0.296	0	basal brown adipocytes	Irak2
0	0.559461	0.722	0.405	0	basal brown adipocytes	Gpatch2
0	0.649972	0.862	0.545	0	basal brown adipocytes	Vps13d
0	0.594348	0.862	0.545	0	basal brown adipocytes	Babam2
0	0.616091	0.873	0.556	0	basal brown adipocytes	Fam214a
0	0.721854	0.555	0.239	0	basal brown adipocytes	Fastk
0	0.556742	0.8	0.484	0	basal brown adipocytes	Nsmce2
0	0.641858	0.599	0.283	0	basal brown adipocytes	Pon3
0	0.936264	0.61	0.294	0	basal brown adipocytes	Gm15581
0	0.988506	0.496	0.18	0	basal brown adipocytes	Ankrd9
0	0.548135	0.831	0.515	0	basal brown adipocytes	Gbf1
0	0.549407	0.88	0.565	0	basal brown adipocytes	Caprin1
0	0.686799	0.675	0.36	0	basal brown adipocytes	Ell2
0	0.75581	0.936	0.621	0	basal brown adipocytes	Txlng
0	0.665086	0.652	0.337	0	basal brown adipocytes	Gmps
0	0.84016	0.579	0.264	0	basal brown adipocytes	Pfkp
0	0.602567	0.788	0.474	0	basal brown adipocytes	Fars2
0	0.648382	0.618	0.304	0	basal brown adipocytes	Prdx6
0	0.428355	0.621	0.307	0	basal brown adipocytes	Dpf3
0	0.601925	0.864	0.55	0	basal brown adipocytes	Kansl1l
0	0.470568	0.819	0.505	0	basal brown adipocytes	Ifrd1
0	0.615163	0.885	0.572	0	basal brown adipocytes	Plin2
0	0.771965	0.931	0.618	0	basal brown adipocytes	Hadha
0	0.629	0.562	0.249	0	basal brown adipocytes	Gm3289
0	0.463834	0.798	0.485	0	basal brown adipocytes	2210408F21Rik
0	0.473821	0.778	0.465	0	basal brown adipocytes	Zkscan3
0	0.286597	0.759	0.446	0	basal brown adipocytes	Grina
0	0.40624	0.704	0.391	0	basal brown adipocytes	Pfkfb1
0	0.808295	0.547	0.235	0	basal brown adipocytes	Mfsd2a
0	0.660532	0.664	0.352	0	basal brown adipocytes	Slc20a2
0	1.05503	0.919	0.607	0	basal brown adipocytes	Pcca
0	0.376495	0.747	0.435	0	basal brown adipocytes	Ndufs1
0	0.640561	0.69	0.378	0	basal brown adipocytes	Lpgat1
0	0.601356	0.698	0.386	0	basal brown adipocytes	Pde8a
0	0.708931	0.537	0.226	0	basal brown adipocytes	Pex6
0	1.19483	0.503	0.192	0	basal brown adipocytes	Tmeff1
0	0.419085	0.746	0.435	0	basal brown adipocytes	Sbno1
0	0.655863	0.602	0.291	0	basal brown adipocytes	Ptpn2
0	0.95504	0.966	0.655	0	basal brown adipocytes	Acox1
0	0.557079	0.631	0.321	0	basal brown adipocytes	Bckdha
0	0.481563	0.727	0.417	0	basal brown adipocytes	Clpx
0	0.528256	0.743	0.433	0	basal brown adipocytes	Lin52
0	0.382046	0.741	0.432	0	basal brown adipocytes	Ap3s1
0	0.368565	0.723	0.415	0	basal brown adipocytes	Immt
0	0.426355	0.765	0.457	0	basal brown adipocytes	Gm20732
0	0.561468	0.631	0.323	0	basal brown adipocytes	Safb
0	1.21965	0.473	0.165	0	basal brown adipocytes	1190005I06Rik
0	0.573338	0.819	0.511	0	basal brown adipocytes	Dag1
0	0.456355	0.681	0.374	0	basal brown adipocytes	Eif5
0	0.524274	0.623	0.316	0	basal brown adipocytes	Ndufaf4
0	0.652114	0.648	0.341	0	basal brown adipocytes	Acer2
0	0.771058	0.87	0.564	0	basal brown adipocytes	Atl2
0	0.473999	0.666	0.36	0	basal brown adipocytes	Hsd17b4
0	0.929028	0.526	0.22	0	basal brown adipocytes	Ffar4
0	0.601616	0.629	0.323	0	basal brown adipocytes	Metap1d
0	0.716496	0.617	0.311	0	basal brown adipocytes	Peg3
0	1.0696	0.975	0.669	0	basal brown adipocytes	Sgcd
0	0.676191	0.622	0.317	0	basal brown adipocytes	Slc16a10
0	0.516752	0.632	0.327	0	basal brown adipocytes	Mtif2
0	0.336435	0.686	0.382	0	basal brown adipocytes	Decr1
0	0.60259	0.624	0.32	0	basal brown adipocytes	Ric8b
0	0.460721	0.823	0.519	0	basal brown adipocytes	Ehmt1
0	0.541588	0.883	0.58	0	basal brown adipocytes	Hsd17b12
0	0.835235	0.537	0.234	0	basal brown adipocytes	Trim2
0	0.722593	0.653	0.35	0	basal brown adipocytes	Apex2
0	0.680843	0.607	0.304	0	basal brown adipocytes	Zhx2
0	0.500577	0.632	0.329	0	basal brown adipocytes	Tomm70a
0	0.646926	0.606	0.303	0	basal brown adipocytes	Zfp532
0	0.4697	0.815	0.512	0	basal brown adipocytes	Hibadh
0	0.680637	0.605	0.303	0	basal brown adipocytes	St3gal3
0	0.854045	0.584	0.282	0	basal brown adipocytes	Ergic1
0	0.441073	0.806	0.505	0	basal brown adipocytes	Atf2
0	0.738564	0.562	0.261	0	basal brown adipocytes	Lpcat3
0	0.225907	0.677	0.377	0	basal brown adipocytes	Agl
0	0.421818	0.638	0.338	0	basal brown adipocytes	Coq8a
0	0.402431	0.715	0.415	0	basal brown adipocytes	Vps13c
0	0.69569	0.955	0.655	0	basal brown adipocytes	Sox5
0	0.488791	0.699	0.399	0	basal brown adipocytes	Baz2a
0	0.471768	0.684	0.385	0	basal brown adipocytes	Hdlbp
0	0.758495	0.912	0.613	0	basal brown adipocytes	Adk
0	0.437256	0.72	0.421	0	basal brown adipocytes	Csnk2a1
0	0.319447	0.767	0.468	0	basal brown adipocytes	Cdk17
0	1.28249	0.43	0.131	0	basal brown adipocytes	Gm10032
0	0.63653	0.548	0.25	0	basal brown adipocytes	Trp53inp2
0	1.62478	0.992	0.694	0	basal brown adipocytes	Adam12
0	0.581041	0.59	0.292	0	basal brown adipocytes	Nudt13
0	0.733363	0.591	0.293	0	basal brown adipocytes	Zdhhc14
0	0.520788	0.647	0.35	0	basal brown adipocytes	Usp40
0	0.525532	0.886	0.589	0	basal brown adipocytes	Epb41
0	0.783662	0.522	0.225	0	basal brown adipocytes	Rmnd1
0	0.694272	0.542	0.245	0	basal brown adipocytes	Fam210a
0	0.902189	0.497	0.2	0	basal brown adipocytes	Tmem94
0	0.325637	0.663	0.367	0	basal brown adipocytes	Adrb3
0	0.692775	0.562	0.266	0	basal brown adipocytes	Hivep1
0	0.524502	0.664	0.368	0	basal brown adipocytes	Trappc9
0	0.381007	0.763	0.467	0	basal brown adipocytes	Ewsr1
0	0.546412	0.607	0.311	0	basal brown adipocytes	Sfmbt1
0	0.461214	0.714	0.418	0	basal brown adipocytes	Tef
0	0.21597	0.755	0.459	0	basal brown adipocytes	Sod2
0	0.581297	0.847	0.551	0	basal brown adipocytes	Zfp407
0	0.465166	0.873	0.578	0	basal brown adipocytes	Stim1
0	1.01421	0.461	0.166	0	basal brown adipocytes	Rgl3
0	0.642054	0.652	0.357	0	basal brown adipocytes	Chd1
0	0.209519	0.712	0.417	0	basal brown adipocytes	Gse1
0	0.668424	0.619	0.324	0	basal brown adipocytes	Pygl
0	0.425456	0.689	0.394	0	basal brown adipocytes	Ube2w
0	0.726169	0.925	0.631	0	basal brown adipocytes	Ptpn4
0	0.824321	0.524	0.23	0	basal brown adipocytes	Smg5
0	0.874881	0.907	0.613	0	basal brown adipocytes	Snrk
0	0.691457	0.56	0.266	0	basal brown adipocytes	Mgrn1
0	0.524942	0.647	0.353	0	basal brown adipocytes	Hnrnpll
0	0.201832	0.733	0.439	0	basal brown adipocytes	Uqcrc2
0	0.596997	0.578	0.284	0	basal brown adipocytes	Cog4
0	0.599265	0.608	0.314	0	basal brown adipocytes	Lamb1
0	0.78845	0.574	0.28	0	basal brown adipocytes	Pptc7
0	0.484138	0.694	0.4	0	basal brown adipocytes	Zfp609
0	0.411781	0.849	0.555	0	basal brown adipocytes	Vti1a
0	0.679501	0.542	0.249	0	basal brown adipocytes	Ubac1
0	0.754888	0.798	0.505	0	basal brown adipocytes	Slc12a2
0	0.574457	0.593	0.3	0	basal brown adipocytes	Suclg2
0	0.431648	0.591	0.298	0	basal brown adipocytes	Coq9
0	0.44786	0.73	0.437	0	basal brown adipocytes	Ppp2r2a
0	0.591383	0.564	0.271	0	basal brown adipocytes	Eml5
0	0.277722	0.659	0.367	0	basal brown adipocytes	Fnbp1
0	0.698585	0.807	0.515	0	basal brown adipocytes	Dgat2
0	0.723231	0.544	0.252	0	basal brown adipocytes	2700097O09Rik
0	0.776615	0.907	0.615	0	basal brown adipocytes	Cdo1
0	0.576791	0.613	0.321	0	basal brown adipocytes	Lrig2
0	0.348174	0.735	0.443	0	basal brown adipocytes	U2surp
0	0.250684	0.724	0.432	0	basal brown adipocytes	Agpat3
0	0.496636	0.588	0.296	0	basal brown adipocytes	Gns
0	0.469338	0.758	0.466	0	basal brown adipocytes	Fut8
0	0.480498	0.753	0.461	0	basal brown adipocytes	Mark2
0	0.425325	0.839	0.547	0	basal brown adipocytes	Pum1
0	0.642481	0.527	0.236	0	basal brown adipocytes	Sgta
0	0.449027	0.662	0.371	0	basal brown adipocytes	Dnajc7
0	0.545598	0.578	0.287	0	basal brown adipocytes	Fbh1
0	0.246413	0.632	0.341	0	basal brown adipocytes	Atp5g3
0	0.256532	0.917	0.627	0	basal brown adipocytes	Arhgap24
0	1.20001	0.449	0.159	0	basal brown adipocytes	4930438E09Rik
0	0.973294	0.485	0.195	0	basal brown adipocytes	Lrrc20
0	1.15697	0.958	0.668	0	basal brown adipocytes	Elovl6
0	0.605253	0.568	0.278	0	basal brown adipocytes	Ilrun
0	0.474181	0.68	0.391	0	basal brown adipocytes	Desi2
0	0.443735	0.634	0.345	0	basal brown adipocytes	Cobll1
0	0.366997	0.679	0.39	0	basal brown adipocytes	Gpbp1l1
0	0.643088	0.556	0.267	0	basal brown adipocytes	Pdpr
0	0.824214	0.923	0.634	0	basal brown adipocytes	Sik3
0	0.590069	0.879	0.59	0	basal brown adipocytes	Ncoa1
0	0.315091	0.761	0.472	0	basal brown adipocytes	Pnpla8
0	0.372008	0.867	0.578	0	basal brown adipocytes	Prpf4b
0	1.20703	0.423	0.134	0	basal brown adipocytes	Trim67
0	0.492052	0.622	0.333	0	basal brown adipocytes	Comt
0	0.431245	0.694	0.405	0	basal brown adipocytes	Clasp1
0	0.275805	0.852	0.564	0	basal brown adipocytes	Mpc2
0	0.744514	0.639	0.351	0	basal brown adipocytes	Zbtb38
0	0.541983	0.612	0.324	0	basal brown adipocytes	Taf1d
0	1.03441	0.943	0.655	0	basal brown adipocytes	Ptprd
0	0.582348	0.564	0.276	0	basal brown adipocytes	Abhd5
0	0.499237	0.923	0.636	0	basal brown adipocytes	Tns1
0	1.07495	0.443	0.156	0	basal brown adipocytes	Wdr73
0	0.426139	0.652	0.365	0	basal brown adipocytes	Nbr1
0	1.16962	0.456	0.169	0	basal brown adipocytes	Gm5089
0	0.454833	0.866	0.579	0	basal brown adipocytes	Gm26917
0	0.414208	0.625	0.338	0	basal brown adipocytes	Meis2
0	0.472186	0.626	0.339	0	basal brown adipocytes	Dnajc5
0	1.04416	0.567	0.28	0	basal brown adipocytes	Ehhadh
0	0.859651	0.49	0.204	0	basal brown adipocytes	Brd3
0	0.244306	0.771	0.485	0	basal brown adipocytes	Ctsz
0	0.721894	0.894	0.608	0	basal brown adipocytes	Abcd3
0	0.262324	0.664	0.378	0	basal brown adipocytes	Pex13
0	0.430894	0.861	0.575	0	basal brown adipocytes	Rab10
0	0.378752	0.653	0.367	0	basal brown adipocytes	Opa1
0	0.346742	0.721	0.435	0	basal brown adipocytes	Ino80
0	0.548261	0.58	0.294	0	basal brown adipocytes	Mme
0	0.42489	0.627	0.341	0	basal brown adipocytes	Chd7
0	0.481637	0.731	0.445	0	basal brown adipocytes	Trim24
0	0.349325	0.68	0.395	0	basal brown adipocytes	Khdc4
0	0.913309	0.464	0.179	0	basal brown adipocytes	Agrn
0	0.697944	0.5	0.215	0	basal brown adipocytes	Pex5
0	0.833132	0.509	0.224	0	basal brown adipocytes	Nrbp2
0	1.00658	0.502	0.218	0	basal brown adipocytes	Grb14
0	0.383732	0.65	0.366	0	basal brown adipocytes	Wdr37
0	0.753368	0.55	0.266	0	basal brown adipocytes	Clec16a
0	0.495033	0.576	0.292	0	basal brown adipocytes	Psmd4
0	0.637255	0.577	0.293	0	basal brown adipocytes	Sil1
0	0.8997	0.95	0.666	0	basal brown adipocytes	Atxn2
0	0.537754	0.55	0.267	0	basal brown adipocytes	Hsdl2
0	0.429377	0.636	0.353	0	basal brown adipocytes	Vkorc1l1
0	0.744475	0.55	0.267	0	basal brown adipocytes	Etfbkmt
0	0.300975	0.554	0.271	0	basal brown adipocytes	Cib2
0	0.702772	0.534	0.251	0	basal brown adipocytes	Hmox2
0	0.420557	0.613	0.33	0	basal brown adipocytes	Tmem161b
0	0.378743	0.832	0.549	0	basal brown adipocytes	Zfand6
0	0.447706	0.636	0.354	0	basal brown adipocytes	Spata5
0	0.529612	0.921	0.639	0	basal brown adipocytes	Insr
0	0.572398	0.56	0.278	0	basal brown adipocytes	Siah1a
0	0.575568	0.553	0.271	0	basal brown adipocytes	Nnmt
0	0.696097	0.523	0.241	0	basal brown adipocytes	Adcy6
0	0.517272	0.891	0.609	0	basal brown adipocytes	Arid1b
0	0.450356	0.675	0.393	0	basal brown adipocytes	Pdpk1
0	0.346623	0.675	0.393	0	basal brown adipocytes	Paip2
0	0.545662	0.57	0.288	0	basal brown adipocytes	Baz1a
0	0.471911	0.893	0.612	0	basal brown adipocytes	R3hdm1
0	0.560362	0.544	0.263	0	basal brown adipocytes	Naa20
0	1.06393	0.913	0.632	0	basal brown adipocytes	Foxo1
0	0.447264	0.637	0.356	0	basal brown adipocytes	Orc3
0	0.401038	0.9	0.619	0	basal brown adipocytes	Atp2a2
0	0.583137	0.542	0.261	0	basal brown adipocytes	Atp6v1e1
0	0.972209	0.457	0.176	0	basal brown adipocytes	Sema4b
0	0.352837	0.767	0.487	0	basal brown adipocytes	Rabep1
0	0.330915	0.922	0.642	0	basal brown adipocytes	Ifi27
0	0.433976	0.635	0.355	0	basal brown adipocytes	Wdr7
0	0.447735	0.563	0.283	0	basal brown adipocytes	Gstz1
0	0.389795	0.716	0.436	0	basal brown adipocytes	Ankrd28
0	0.620969	0.562	0.283	0	basal brown adipocytes	Lactb2
0	0.473751	0.629	0.35	0	basal brown adipocytes	Eya3
0	0.933072	0.467	0.188	0	basal brown adipocytes	Bbof1
0	0.852439	0.516	0.237	0	basal brown adipocytes	Lclat1
0	0.340791	0.617	0.338	0	basal brown adipocytes	Hipk2
0	0.454751	0.586	0.307	0	basal brown adipocytes	Dazap1
0	0.80534	0.469	0.19	0	basal brown adipocytes	Inca1
0	0.361785	0.693	0.414	0	basal brown adipocytes	Zzef1
0	1.55343	0.99	0.712	0	basal brown adipocytes	Esrrg
0	0.276991	0.669	0.391	0	basal brown adipocytes	Oip5os1
0	0.177071	0.638	0.36	0	basal brown adipocytes	Sdhb
0	0.412912	0.548	0.27	0	basal brown adipocytes	Letm1
0	0.513101	0.582	0.304	0	basal brown adipocytes	Zbtb11
0	0.638682	0.54	0.263	0	basal brown adipocytes	Usp50
0	0.617564	0.546	0.269	0	basal brown adipocytes	Rabgef1
0	0.479999	0.668	0.391	0	basal brown adipocytes	Bnip3
0	0.372009	0.677	0.4	0	basal brown adipocytes	Sec24a
0	0.821501	0.482	0.205	0	basal brown adipocytes	Pmm2
0	0.352569	0.886	0.609	0	basal brown adipocytes	Mpc1
0	0.636209	0.894	0.618	0	basal brown adipocytes	Lrba
0	0.64255	0.533	0.257	0	basal brown adipocytes	Coq3
0	0.889775	0.449	0.173	0	basal brown adipocytes	Lgals4
0	0.70173	0.489	0.213	0	basal brown adipocytes	Vipas39
0	0.435458	0.502	0.226	0	basal brown adipocytes	Gm16168
0	0.460358	0.623	0.347	0	basal brown adipocytes	Abcb7
0	0.450398	0.603	0.327	0	basal brown adipocytes	Kdm5c
0	0.685771	0.947	0.671	0	basal brown adipocytes	Ralgapa2
0	0.629386	0.684	0.409	0	basal brown adipocytes	Resf1
0	0.30511	0.643	0.368	0	basal brown adipocytes	Clock
0	0.775232	0.515	0.24	0	basal brown adipocytes	Atg7
0	0.335733	0.633	0.358	0	basal brown adipocytes	Hnrnph3
0	0.361159	0.622	0.347	0	basal brown adipocytes	Ide
0	1.32682	0.383	0.109	0	basal brown adipocytes	Sgk2
0	0.300325	0.55	0.276	0	basal brown adipocytes	Cd1d1
0	0.275442	0.857	0.583	0	basal brown adipocytes	Acadm
0	0.433267	0.532	0.258	0	basal brown adipocytes	Ak2
0	0.333433	0.629	0.355	0	basal brown adipocytes	Ddi2
0	0.439886	0.625	0.351	0	basal brown adipocytes	Elavl1
0	0.434338	0.633	0.359	0	basal brown adipocytes	Arih2
0	0.399731	0.678	0.404	0	basal brown adipocytes	R3hdm2
0	0.410227	0.641	0.367	0	basal brown adipocytes	Armh3
0	0.34982	0.612	0.338	0	basal brown adipocytes	Tank
0	1.23147	0.952	0.678	0	basal brown adipocytes	Hacd2
0	0.334042	0.631	0.358	0	basal brown adipocytes	Zfp106
0	0.419499	0.619	0.346	0	basal brown adipocytes	Usp8
0	0.493768	0.521	0.248	0	basal brown adipocytes	Cpt2
0	0.491914	0.849	0.576	0	basal brown adipocytes	Cav1
0	1.26195	0.547	0.274	0	basal brown adipocytes	Ntrk3
0	0.344336	0.655	0.382	0	basal brown adipocytes	Dym
0	0.862524	0.956	0.683	0	basal brown adipocytes	Tmem135
0	0.406012	0.633	0.361	0	basal brown adipocytes	Gng12
0	0.785809	0.457	0.185	0	basal brown adipocytes	Chd3
0	0.372875	0.536	0.264	0	basal brown adipocytes	Samm50
0	0.375244	0.69	0.418	0	basal brown adipocytes	Atp6v1h
0	0.395027	0.628	0.357	0	basal brown adipocytes	Capza1
0	0.969321	0.451	0.18	0	basal brown adipocytes	Kyat3
0	0.668867	0.516	0.245	0	basal brown adipocytes	Phrf1
0	0.95465	0.427	0.156	0	basal brown adipocytes	Ryr2
0	0.405653	0.669	0.398	0	basal brown adipocytes	Fam49b
0	0.464942	0.597	0.326	0	basal brown adipocytes	St7
0	0.513705	0.585	0.314	0	basal brown adipocytes	Eps15l1
0	0.52466	0.568	0.297	0	basal brown adipocytes	Mapk8ip3
0	0.250259	0.562	0.292	0	basal brown adipocytes	Prxl2a
0	0.632804	0.483	0.213	0	basal brown adipocytes	Tmx4
0	0.453942	0.487	0.217	0	basal brown adipocytes	Mcee
0	1.03247	0.445	0.175	0	basal brown adipocytes	Adck1
0	1.361	0.398	0.128	0	basal brown adipocytes	Dagla
0	0.389734	0.595	0.325	0	basal brown adipocytes	Hnrnpl
0	0.475834	0.563	0.293	0	basal brown adipocytes	Piezo1
0	0.615143	0.544	0.275	0	basal brown adipocytes	Meis1
0	0.466764	0.902	0.633	0	basal brown adipocytes	Bcas3
0	0.499854	0.571	0.302	0	basal brown adipocytes	Ubac2
0	0.332582	0.876	0.608	0	basal brown adipocytes	Srsf11
0	0.450391	0.609	0.341	0	basal brown adipocytes	Pdss2
0	0.772457	0.954	0.686	0	basal brown adipocytes	Acyp2
0	0.69733	0.911	0.644	0	basal brown adipocytes	Pck1
0	0.43097	0.585	0.318	0	basal brown adipocytes	Ikzf2
0	1.49283	0.987	0.721	0	basal brown adipocytes	Rgs7
0	0.360686	0.632	0.366	0	basal brown adipocytes	Atp6v0b
0	1.62219	0.369	0.103	0	basal brown adipocytes	1500035N22Rik
0	0.524711	0.514	0.248	0	basal brown adipocytes	Pex3
0	0.628286	0.463	0.197	0	basal brown adipocytes	Atpaf2
0	0.35775	0.875	0.609	0	basal brown adipocytes	Ubr5
0	0.36676	0.616	0.35	0	basal brown adipocytes	Nt5c2
0	0.320366	0.593	0.327	0	basal brown adipocytes	Acbd5
0	0.5076	0.564	0.298	0	basal brown adipocytes	Gm12353
0	0.809906	0.953	0.687	0	basal brown adipocytes	Pdk4
0	0.377719	0.522	0.257	0	basal brown adipocytes	Eno1
0	0.580936	0.654	0.389	0	basal brown adipocytes	Fhit
0	0.608915	0.524	0.259	0	basal brown adipocytes	C330007P06Rik
0	0.480749	0.543	0.278	0	basal brown adipocytes	Magt1
0	0.412765	0.581	0.316	0	basal brown adipocytes	Abhd18
0	0.166019	0.586	0.321	0	basal brown adipocytes	Dld
0	0.401768	0.557	0.293	0	basal brown adipocytes	Pabpc4
0	1.34302	0.389	0.125	0	basal brown adipocytes	Zswim5
0	0.638585	0.524	0.26	0	basal brown adipocytes	Ptpn11
0	0.651907	0.503	0.239	0	basal brown adipocytes	Lmtk2
0	0.625139	0.465	0.201	0	basal brown adipocytes	Kdm6b
0	1.21047	0.45	0.186	0	basal brown adipocytes	Slc7a8
0	0.859008	0.418	0.154	0	basal brown adipocytes	Trib1
0	0.556355	0.537	0.273	0	basal brown adipocytes	Mtmr1
0	0.378662	0.575	0.311	0	basal brown adipocytes	Spred2
0	0.366988	0.601	0.337	0	basal brown adipocytes	Hspa4
0	0.410066	0.604	0.34	0	basal brown adipocytes	Cdc27
0	0.397675	0.55	0.287	0	basal brown adipocytes	Nap1l4
0	0.660715	0.508	0.245	0	basal brown adipocytes	Herc3
0	0.723414	0.47	0.207	0	basal brown adipocytes	Mmaa
0	0.708838	0.928	0.665	0	basal brown adipocytes	Nrp1
0	0.399069	0.478	0.215	0	basal brown adipocytes	Dock8
0	0.491382	0.574	0.311	0	basal brown adipocytes	Rcor1
0	0.805599	0.434	0.172	0	basal brown adipocytes	Fastkd1
0	0.910107	0.424	0.162	0	basal brown adipocytes	Frrs1
0	1.10454	0.431	0.169	0	basal brown adipocytes	Hip1r
0	1.30254	0.478	0.216	0	basal brown adipocytes	Irs2
0	0.846457	0.411	0.149	0	basal brown adipocytes	Cxadr
0	0.316343	0.533	0.271	0	basal brown adipocytes	Eci1
0	0.424222	0.591	0.329	0	basal brown adipocytes	Tent4b
0	0.344363	0.589	0.327	0	basal brown adipocytes	Dnm1l
0	1.82688	0.347	0.086	0	basal brown adipocytes	Ctcfl
0	0.709298	0.465	0.204	0	basal brown adipocytes	Pex1
0	1.00378	0.436	0.175	0	basal brown adipocytes	Mapt
0	1.32697	0.992	0.731	0	basal brown adipocytes	Pank1
0	0.917821	0.478	0.217	0	basal brown adipocytes	Zdhhc6
0	0.535802	0.547	0.287	0	basal brown adipocytes	Nhlrc2
0	0.452966	0.906	0.646	0	basal brown adipocytes	Faf1
0	0.364949	0.636	0.376	0	basal brown adipocytes	Sacm1l
0	0.655683	0.477	0.217	0	basal brown adipocytes	Tbc1d32
0	1.31974	0.867	0.607	0	basal brown adipocytes	Gmpr
0	0.311918	0.604	0.344	0	basal brown adipocytes	Sat1
0	0.340589	0.558	0.299	0	basal brown adipocytes	Lypla1
0	0.673701	0.43	0.171	0	basal brown adipocytes	Nectin2
0	0.941731	0.969	0.71	0	basal brown adipocytes	Ogdh
0	0.516229	0.52	0.261	0	basal brown adipocytes	Usp16
0	0.318227	0.941	0.682	0	basal brown adipocytes	Fam13a
0	1.18089	0.408	0.15	0	basal brown adipocytes	Gm32569
0	0.757488	0.464	0.206	0	basal brown adipocytes	Rnf24
0	0.494698	0.533	0.275	0	basal brown adipocytes	Fggy
0	0.496031	0.922	0.664	0	basal brown adipocytes	Chd9
0	0.699994	0.457	0.199	0	basal brown adipocytes	Mrs2
0	0.545589	0.519	0.261	0	basal brown adipocytes	Gfm2
0	1.77935	0.515	0.257	0	basal brown adipocytes	Gfra1
0	0.301394	0.587	0.329	0	basal brown adipocytes	Ngly1
0	0.922313	0.42	0.163	0	basal brown adipocytes	Dmac2
0	0.671474	0.461	0.204	0	basal brown adipocytes	Ppp2r1b
0	0.751911	0.867	0.61	0	basal brown adipocytes	Cblb
0	1.06963	0.383	0.126	0	basal brown adipocytes	B430212C06Rik
0	0.259511	0.573	0.316	0	basal brown adipocytes	Sdc4
0	0.210896	0.565	0.308	0	basal brown adipocytes	Hadh
0	0.564791	0.484	0.228	0	basal brown adipocytes	Trit1
0	1.06023	0.529	0.273	0	basal brown adipocytes	Cyp2b10
0	0.641763	0.456	0.2	0	basal brown adipocytes	Gm26944
0	0.825682	0.451	0.195	0	basal brown adipocytes	Tecpr2
0	0.877839	0.436	0.18	0	basal brown adipocytes	Tiam2
0	0.68145	0.482	0.226	0	basal brown adipocytes	Tmem241
0	1.03786	0.429	0.174	0	basal brown adipocytes	Abtb2
0	0.754808	0.432	0.177	0	basal brown adipocytes	Lekr1
0	0.765401	0.441	0.186	0	basal brown adipocytes	Cmtm4
0	1.12079	0.388	0.133	0	basal brown adipocytes	Ltbp2
0	0.518768	0.481	0.226	0	basal brown adipocytes	Txn2
0	0.831397	0.967	0.712	0	basal brown adipocytes	Gbe1
0	0.766419	0.941	0.686	0	basal brown adipocytes	Dlg1
0	0.200008	0.519	0.265	0	basal brown adipocytes	Aqp7
0	0.546351	0.48	0.226	0	basal brown adipocytes	Fktn
0	0.443085	0.529	0.275	0	basal brown adipocytes	Ptcd3
0	0.539663	0.527	0.273	0	basal brown adipocytes	Ppp2r2d
0	0.388297	0.533	0.279	0	basal brown adipocytes	Ginm1
0	0.696335	0.454	0.2	0	basal brown adipocytes	Cep68
0	1.05153	0.41	0.156	0	basal brown adipocytes	Ptk2b
0	1.01151	0.396	0.142	0	basal brown adipocytes	Wdr4
0	0.679423	0.483	0.229	0	basal brown adipocytes	Chka
0	0.376192	0.563	0.309	0	basal brown adipocytes	Uhrf1bp1l
0	0.292374	0.521	0.268	0	basal brown adipocytes	Crls1
0	0.595093	0.478	0.225	0	basal brown adipocytes	Wipi2
0	0.724729	0.442	0.189	0	basal brown adipocytes	Dpy19l1
0	0.896368	0.441	0.188	0	basal brown adipocytes	Abhd6
0	1.00183	0.981	0.728	0	basal brown adipocytes	Aco2
0	0.699412	0.45	0.197	0	basal brown adipocytes	Pacrg
0	0.375204	0.589	0.336	0	basal brown adipocytes	Pi4ka
0	0.764784	0.453	0.201	0	basal brown adipocytes	Ctnnbl1
0	0.919203	0.399	0.147	0	basal brown adipocytes	Cntfr
0	1.88349	0.331	0.079	0	basal brown adipocytes	Slco1a1
0	1.13052	0.979	0.727	0	basal brown adipocytes	Bckdhb
0	0.496076	0.494	0.242	0	basal brown adipocytes	Alas1
0	0.566217	0.493	0.241	0	basal brown adipocytes	Rad54l2
0	0.714366	0.475	0.223	0	basal brown adipocytes	Mccc2
0	0.63058	0.638	0.386	0	basal brown adipocytes	Sh3pxd2a
0	0.40954	0.501	0.25	0	basal brown adipocytes	Dbt
0	0.965745	0.988	0.737	0	basal brown adipocytes	Acacb
0	0.804339	0.431	0.18	0	basal brown adipocytes	Acad10
0	1.24469	0.354	0.103	0	basal brown adipocytes	Gm26512
0	0.448444	0.481	0.23	0	basal brown adipocytes	Tbc1d22a
0	0.390944	0.562	0.312	0	basal brown adipocytes	Tbc1d23
0	0.517459	0.513	0.263	0	basal brown adipocytes	Sort1
0	1.07698	0.977	0.727	0	basal brown adipocytes	Chchd3
0	0.423347	0.551	0.302	0	basal brown adipocytes	Nploc4
0	0.632768	0.425	0.176	0	basal brown adipocytes	Oplah
0	0.652068	0.478	0.229	0	basal brown adipocytes	Cabin1
0	0.572018	0.554	0.306	0	basal brown adipocytes	Plekhm2
0	0.773229	0.452	0.204	0	basal brown adipocytes	Rbks
0	0.214346	0.506	0.258	0	basal brown adipocytes	Uck1
0	0.412798	0.627	0.379	0	basal brown adipocytes	Sav1
0	0.244598	0.509	0.261	0	basal brown adipocytes	Pnpla3
0	0.710585	0.417	0.169	0	basal brown adipocytes	Isca1
0	0.823419	0.926	0.679	0	basal brown adipocytes	Acss3
0	0.47195	0.515	0.268	0	basal brown adipocytes	Sugt1
0	1.22915	0.368	0.121	0	basal brown adipocytes	Ttc38
0	0.539716	0.489	0.242	0	basal brown adipocytes	Ammecr1l
0	0.655402	0.47	0.223	0	basal brown adipocytes	Slc25a26
0	0.944898	0.413	0.166	0	basal brown adipocytes	Fam117a
0	0.619258	0.454	0.208	0	basal brown adipocytes	Coq5
0	0.284818	0.525	0.279	0	basal brown adipocytes	Tmem106b
0	0.306484	0.538	0.293	0	basal brown adipocytes	Idh1
0	0.675372	0.445	0.2	0	basal brown adipocytes	Alkbh3
0	0.436392	0.89	0.645	0	basal brown adipocytes	Ccnl1
0	0.696364	0.447	0.202	0	basal brown adipocytes	Stk40
0	0.754096	0.444	0.199	0	basal brown adipocytes	Rnf185
0	0.383481	0.552	0.308	0	basal brown adipocytes	Txndc11
0	0.503242	0.508	0.264	0	basal brown adipocytes	Zfp710
0	1.07789	0.43	0.186	0	basal brown adipocytes	Arsb
0	0.548891	0.492	0.248	0	basal brown adipocytes	Sec22a
0	1.13513	0.383	0.14	0	basal brown adipocytes	Igsf8
0	0.887415	0.425	0.182	0	basal brown adipocytes	Fbxo21
0	0.707227	0.446	0.203	0	basal brown adipocytes	Brap
0	0.568904	0.491	0.249	0	basal brown adipocytes	Med27
0	0.378528	0.521	0.279	0	basal brown adipocytes	Dctn4
0	1.60947	0.33	0.089	0	basal brown adipocytes	Gm826
0	0.73213	0.959	0.718	0	basal brown adipocytes	Gpd1
0	0.70339	0.44	0.199	0	basal brown adipocytes	Rnmt
0	0.387652	0.963	0.722	0	basal brown adipocytes	Ablim1
0	0.483728	0.455	0.215	0	basal brown adipocytes	Gabpa
0	0.569608	0.462	0.222	0	basal brown adipocytes	Cryzl1
0	0.802001	0.396	0.156	0	basal brown adipocytes	Prdm9
0	0.353978	0.508	0.268	0	basal brown adipocytes	Snta1
0	0.521813	0.496	0.256	0	basal brown adipocytes	Anxa6
0	0.600832	0.426	0.186	0	basal brown adipocytes	Rab9
0	0.494868	0.477	0.238	0	basal brown adipocytes	Eci2
0	0.569579	0.458	0.22	0	basal brown adipocytes	Patl1
0	0.997671	0.977	0.739	0	basal brown adipocytes	Nrg4
0	0.335792	0.505	0.267	0	basal brown adipocytes	Tmem259
0	0.825378	0.408	0.17	0	basal brown adipocytes	Xkr6
0	0.529806	0.453	0.216	0	basal brown adipocytes	Pdhx
0	0.301678	0.512	0.275	0	basal brown adipocytes	Psma1
0	1.3576	0.976	0.739	0	basal brown adipocytes	Pde7b
0	0.793379	0.425	0.188	0	basal brown adipocytes	Zfp395
0	1.33737	0.991	0.754	0	basal brown adipocytes	Vwa8
0	0.422247	0.506	0.269	0	basal brown adipocytes	Etf1
0	1.00545	0.657	0.421	0	basal brown adipocytes	Npr3
0	0.416671	0.505	0.269	0	basal brown adipocytes	Trak2
0	0.469951	0.503	0.267	0	basal brown adipocytes	Depdc5
0	0.263629	0.494	0.258	0	basal brown adipocytes	Naa30
0	0.479441	0.928	0.693	0	basal brown adipocytes	Etfa
0	0.870399	0.388	0.153	0	basal brown adipocytes	Snx21
0	0.446933	0.443	0.208	0	basal brown adipocytes	Rragc
0	1.06671	0.377	0.142	0	basal brown adipocytes	Spsb1
0	0.592318	0.441	0.206	0	basal brown adipocytes	Pex7
0	0.464887	0.503	0.268	0	basal brown adipocytes	Focad
0	0.743855	0.406	0.172	0	basal brown adipocytes	Nit1
0	1.23886	0.351	0.117	0	basal brown adipocytes	Lamb3
0	1.04876	0.362	0.128	0	basal brown adipocytes	Ybx2
0	0.750377	0.977	0.743	0	basal brown adipocytes	Vegfa
0	0.555346	0.444	0.211	0	basal brown adipocytes	Fam162a
0	0.619726	0.443	0.211	0	basal brown adipocytes	Ube2f
0	0.861086	0.383	0.151	0	basal brown adipocytes	Rab3ip
0	0.649793	0.399	0.167	0	basal brown adipocytes	Isca2
0	1.21814	0.347	0.115	0	basal brown adipocytes	Gm32200
0	0.285576	0.912	0.68	0	basal brown adipocytes	Hadhb
0	0.43216	0.448	0.217	0	basal brown adipocytes	Epn1
0	0.519817	0.438	0.207	0	basal brown adipocytes	Stk11
0	1.07575	0.355	0.124	0	basal brown adipocytes	Rdh13
0	0.693428	0.423	0.192	0	basal brown adipocytes	Pald1
0	0.740687	0.396	0.166	0	basal brown adipocytes	Epb41l5
0	0.248707	0.441	0.211	0	basal brown adipocytes	Prelp
0	1.01329	0.867	0.637	0	basal brown adipocytes	Tead1
0	0.540823	0.419	0.189	0	basal brown adipocytes	Pts
0	0.419294	0.467	0.238	0	basal brown adipocytes	Cops3
0	0.787424	0.387	0.158	0	basal brown adipocytes	Ubqln4
0	0.445251	0.425	0.196	0	basal brown adipocytes	Slc29a1
0	0.627184	0.435	0.207	0	basal brown adipocytes	Mccc1
0	0.559029	0.413	0.185	0	basal brown adipocytes	4732440D04Rik
0	0.885708	0.375	0.148	0	basal brown adipocytes	Kmt5c
0	0.43313	0.474	0.247	0	basal brown adipocytes	Mrps9
0	0.807146	0.481	0.254	0	basal brown adipocytes	Nr4a1
0	0.816113	0.347	0.12	0	basal brown adipocytes	Gm32817
0	0.591993	0.399	0.173	0	basal brown adipocytes	Grsf1
0	0.534126	0.455	0.229	0	basal brown adipocytes	Srr
0	0.47312	0.482	0.256	0	basal brown adipocytes	Tiparp
0	1.23864	0.333	0.108	0	basal brown adipocytes	Klb
0	0.567192	0.401	0.176	0	basal brown adipocytes	Cox11
0	0.626431	0.435	0.21	0	basal brown adipocytes	Pdss1
0	0.486067	0.438	0.213	0	basal brown adipocytes	H13
0	0.264498	0.455	0.23	0	basal brown adipocytes	Hmgcs1
0	0.67237	0.385	0.16	0	basal brown adipocytes	Slc11a2
0	0.445136	0.478	0.253	0	basal brown adipocytes	Fbrsl1
0	0.908803	0.358	0.133	0	basal brown adipocytes	Cbx4
0	0.811498	0.391	0.167	0	basal brown adipocytes	Slc7a6os
0	0.439664	0.431	0.207	0	basal brown adipocytes	Dnaja3
0	0.551454	0.472	0.248	0	basal brown adipocytes	Lgr4
0	0.704992	0.411	0.187	0	basal brown adipocytes	Sycp3
0	0.340001	0.458	0.235	0	basal brown adipocytes	Slc33a1
0	0.470139	0.43	0.207	0	basal brown adipocytes	Pex19
0	0.531586	0.419	0.196	0	basal brown adipocytes	Atg2b
0	1.83684	0.288	0.065	0	basal brown adipocytes	Gm47601
0	0.973813	0.363	0.14	0	basal brown adipocytes	Atat1
0	0.851504	0.39	0.168	0	basal brown adipocytes	Ccdc69
0	0.585313	0.375	0.153	0	basal brown adipocytes	L3hypdh
0	0.748485	0.424	0.202	0	basal brown adipocytes	Gm13483
0	0.88457	0.344	0.122	0	basal brown adipocytes	Ccdc18
0	0.572571	0.416	0.194	0	basal brown adipocytes	Ppm1k
0	0.564713	0.419	0.197	0	basal brown adipocytes	Srebf2
0	0.694158	0.393	0.172	0	basal brown adipocytes	Sdhaf3
0	0.391681	0.443	0.222	0	basal brown adipocytes	Aco1
0	0.315582	0.449	0.228	0	basal brown adipocytes	Mcur1
0	0.561513	0.428	0.207	0	basal brown adipocytes	Aifm1
0	0.661016	0.411	0.19	0	basal brown adipocytes	Cmc1
0	0.494676	0.437	0.217	0	basal brown adipocytes	Zcchc2
0	1.10443	0.314	0.095	0	basal brown adipocytes	Ptgds
0	0.633809	0.386	0.167	0	basal brown adipocytes	Slc25a22
0	0.516897	0.435	0.216	0	basal brown adipocytes	Ccdc191
0	1.16137	0.35	0.131	0	basal brown adipocytes	Nr4a2
0	1.08804	0.977	0.758	0	basal brown adipocytes	Prkar2b
0	0.514213	0.419	0.2	0	basal brown adipocytes	Rab24
0	0.839752	0.95	0.731	0	basal brown adipocytes	Lrmda
0	0.98535	0.341	0.123	0	basal brown adipocytes	Cds1
0	0.449149	0.466	0.248	0	basal brown adipocytes	Atp6v0d1
0	0.66456	0.396	0.178	0	basal brown adipocytes	Slc12a7
0	0.906567	0.359	0.141	0	basal brown adipocytes	Nr6a1os
0	0.478397	0.449	0.231	0	basal brown adipocytes	Ivd
0	0.48659	0.452	0.234	0	basal brown adipocytes	1600010M07Rik
0	0.517344	0.449	0.231	0	basal brown adipocytes	Bag3
0	0.767969	0.35	0.132	0	basal brown adipocytes	Tysnd1
0	0.491274	0.419	0.201	0	basal brown adipocytes	Tep1
0	0.446177	0.425	0.208	0	basal brown adipocytes	Api5
0	0.343145	0.447	0.23	0	basal brown adipocytes	Timmdc1
0	0.540817	0.407	0.19	0	basal brown adipocytes	Gosr1
0	0.571718	0.425	0.209	0	basal brown adipocytes	Ccl25
0	0.399002	0.439	0.223	0	basal brown adipocytes	Gna13
0	0.5658	0.413	0.197	0	basal brown adipocytes	Aven
0	0.529706	0.387	0.172	0	basal brown adipocytes	Ptdss2
0	0.878145	0.357	0.142	0	basal brown adipocytes	Slc22a15
0	0.479801	0.948	0.733	0	basal brown adipocytes	Rere
0	0.968308	0.987	0.772	0	basal brown adipocytes	Adipor2
0	0.654674	0.387	0.173	0	basal brown adipocytes	Stard5
0	0.586854	0.409	0.196	0	basal brown adipocytes	Lrrc39
0	0.883574	0.335	0.123	0	basal brown adipocytes	Slc36a1
0	0.602411	0.398	0.186	0	basal brown adipocytes	Hacl1
0	0.44031	0.937	0.726	0	basal brown adipocytes	Cidea
0	0.621204	0.387	0.176	0	basal brown adipocytes	Lrrc28
0	0.956147	0.323	0.112	0	basal brown adipocytes	Abcc10
0	0.46203	0.42	0.209	0	basal brown adipocytes	Pgap2
0	0.593416	0.433	0.222	0	basal brown adipocytes	Nmnat3
0	0.754326	0.98	0.769	0	basal brown adipocytes	Pde4d
0	0.372316	0.421	0.211	0	basal brown adipocytes	Atp6v0a2
0	0.891075	0.363	0.153	0	basal brown adipocytes	Mgmt
0	0.46909	0.376	0.166	0	basal brown adipocytes	Tmem45b
0	0.456666	0.422	0.212	0	basal brown adipocytes	Cipc
0	0.674579	0.382	0.173	0	basal brown adipocytes	Chchd6
0	0.411152	0.404	0.195	0	basal brown adipocytes	Prkaca
0	0.941885	0.328	0.119	0	basal brown adipocytes	1700086O06Rik
0	0.886069	0.357	0.148	0	basal brown adipocytes	4930481A15Rik
0	0.431686	0.394	0.186	0	basal brown adipocytes	Rpe
0	0.41155	0.396	0.188	0	basal brown adipocytes	Ei24
0	0.799537	0.34	0.132	0	basal brown adipocytes	P2rx5
0	0.768861	0.36	0.152	0	basal brown adipocytes	Ints10
0	0.74197	0.373	0.165	0	basal brown adipocytes	Pkd2l2
0	0.682334	0.371	0.163	0	basal brown adipocytes	Ikbkg
0	0.78133	0.97	0.762	0	basal brown adipocytes	Ppp2r5a
0	0.641113	0.387	0.18	0	basal brown adipocytes	Mrps5
0	0.614459	0.396	0.189	0	basal brown adipocytes	Clpb
0	0.316055	0.392	0.185	0	basal brown adipocytes	Cox7a2l
0	0.794708	0.348	0.141	0	basal brown adipocytes	Zfp787
0	0.591241	0.365	0.158	0	basal brown adipocytes	Tlcd1
0	0.734885	0.372	0.165	0	basal brown adipocytes	Slc39a14
0	1.50535	0.285	0.078	0	basal brown adipocytes	4933424G05Rik
0	0.943467	0.333	0.127	0	basal brown adipocytes	Uhrf1bp1
0	0.759142	0.372	0.166	0	basal brown adipocytes	Aldh1l1
0	0.656139	0.377	0.171	0	basal brown adipocytes	Ap1b1
0	0.610549	0.409	0.203	0	basal brown adipocytes	N4bp2l1
0	0.602298	0.386	0.181	0	basal brown adipocytes	Tpcn1
0	0.715757	0.361	0.156	0	basal brown adipocytes	Mavs
0	0.7751	0.367	0.163	0	basal brown adipocytes	Isoc2a
0	0.796263	0.368	0.164	0	basal brown adipocytes	Gm16759
0	0.368568	0.372	0.168	0	basal brown adipocytes	Myrip
0	0.588421	0.363	0.159	0	basal brown adipocytes	Scpep1
0	0.4857	0.383	0.18	0	basal brown adipocytes	Pdk2
0	0.538056	0.392	0.189	0	basal brown adipocytes	Ttll5
0	0.559589	0.357	0.154	0	basal brown adipocytes	Rabggtb
0	0.674507	0.973	0.77	0	basal brown adipocytes	Mbnl2
0	1.04829	0.332	0.13	0	basal brown adipocytes	Gm48742
0	0.425169	0.384	0.182	0	basal brown adipocytes	Phb
0	0.781682	0.362	0.16	0	basal brown adipocytes	Fam57b
0	0.986111	0.318	0.117	0	basal brown adipocytes	Abhd17c
0	0.538832	0.359	0.158	0	basal brown adipocytes	1700021F05Rik
0	0.661334	0.37	0.169	0	basal brown adipocytes	Dvl3
0	0.461711	0.371	0.17	0	basal brown adipocytes	BC004004
0	0.591041	0.389	0.189	0	basal brown adipocytes	Pcbd2
0	0.621935	0.349	0.149	0	basal brown adipocytes	Pex11a
0	0.914522	0.307	0.108	0	basal brown adipocytes	2900005J15Rik
0	1.72183	0.27	0.071	0	basal brown adipocytes	Tmem266
0	0.832296	0.361	0.162	0	basal brown adipocytes	Naa40
0	0.93635	0.305	0.107	0	basal brown adipocytes	Cntnap1
0	1.03018	0.322	0.124	0	basal brown adipocytes	Gm47371
0	0.70414	0.334	0.136	0	basal brown adipocytes	Mbp
0	0.649888	0.353	0.155	0	basal brown adipocytes	Golga2
0	0.972761	0.99	0.792	0	basal brown adipocytes	Sik2
0	0.687678	0.35	0.153	0	basal brown adipocytes	Med12l
0	1.13754	0.284	0.087	0	basal brown adipocytes	Gm9899
0	0.453969	0.365	0.168	0	basal brown adipocytes	Zfp655
0	1.02675	0.286	0.089	0	basal brown adipocytes	Grtp1
0	0.974996	0.4	0.204	0	basal brown adipocytes	Parm1
0	0.425759	0.373	0.177	0	basal brown adipocytes	Mbd6
0	0.734108	0.37	0.174	0	basal brown adipocytes	Gm26542
0	0.631765	0.334	0.138	0	basal brown adipocytes	Pmm1
0	1.19715	0.291	0.095	0	basal brown adipocytes	Gm49708
0	0.626419	0.964	0.768	0	basal brown adipocytes	Arhgef12
0	0.556127	0.348	0.154	0	basal brown adipocytes	Gramd1b
0	0.95171	0.298	0.105	0	basal brown adipocytes	Slc25a35
0	0.683043	0.349	0.156	0	basal brown adipocytes	5031439G07Rik
0	0.974272	0.278	0.086	0	basal brown adipocytes	Slco4a1
0	0.580202	0.366	0.174	0	basal brown adipocytes	Uba5
0	1.21705	0.309	0.117	0	basal brown adipocytes	Rorb
0	0.553091	0.352	0.16	0	basal brown adipocytes	Slc25a33
0	0.603015	0.982	0.79	0	basal brown adipocytes	Pde3b
0	1.44288	0.266	0.075	0	basal brown adipocytes	E130114P18Rik
0	0.958473	0.295	0.104	0	basal brown adipocytes	Pafah2
0	1.00037	0.309	0.118	0	basal brown adipocytes	Lzic
0	0.826087	0.295	0.105	0	basal brown adipocytes	Fam228b
0	0.683589	0.326	0.136	0	basal brown adipocytes	Dock5
0	0.598249	0.354	0.164	0	basal brown adipocytes	Selenoi
0	0.690711	0.331	0.142	0	basal brown adipocytes	Cdk5rap1
0	0.948865	0.326	0.137	0	basal brown adipocytes	Gm48321
0	1.35234	0.267	0.079	0	basal brown adipocytes	Tpte
0	1.18697	0.304	0.116	0	basal brown adipocytes	Mettl24
0	0.576655	0.322	0.134	0	basal brown adipocytes	Rhot2
0	0.863591	0.303	0.116	0	basal brown adipocytes	Sprtn
0	0.600043	0.318	0.131	0	basal brown adipocytes	Serhl
0	1.15718	0.277	0.091	0	basal brown adipocytes	Bcl3
0	0.53716	0.344	0.158	0	basal brown adipocytes	Inppl1
0	0.756005	0.322	0.137	0	basal brown adipocytes	Prodh
0	0.908322	0.284	0.099	0	basal brown adipocytes	Cfap54
0	1.02094	0.293	0.109	0	basal brown adipocytes	Mkln1os
0	0.788428	0.297	0.113	0	basal brown adipocytes	Ap1m1
0	0.655981	0.314	0.131	0	basal brown adipocytes	Slc40a1
0	1.07365	0.293	0.11	0	basal brown adipocytes	Nhej1
0	0.707509	0.318	0.135	0	basal brown adipocytes	Ggnbp1
0	0.812751	0.324	0.142	0	basal brown adipocytes	6030443J06Rik
0	1.25569	0.269	0.087	0	basal brown adipocytes	Cenpo
0	0.704893	0.323	0.141	0	basal brown adipocytes	Gm10785
0	1.15534	0.256	0.075	0	basal brown adipocytes	Ptpn18
0	0.49767	0.959	0.778	0	basal brown adipocytes	Ankrd17
0	1.33365	0.271	0.091	0	basal brown adipocytes	Lrrn3
0	0.603362	0.301	0.121	0	basal brown adipocytes	Perm1
0	0.678639	0.309	0.129	0	basal brown adipocytes	Rtn4ip1
0	0.845065	0.304	0.124	0	basal brown adipocytes	Ube2o
0	0.647684	0.314	0.134	0	basal brown adipocytes	Cd274
0	0.667393	0.302	0.123	0	basal brown adipocytes	C920021L13Rik
0	0.866326	0.293	0.114	0	basal brown adipocytes	Abcb9
0	0.568945	0.319	0.14	0	basal brown adipocytes	Loxl1
0	0.939339	0.271	0.093	0	basal brown adipocytes	Ccdc125
0	1.02386	0.285	0.107	0	basal brown adipocytes	4931428L18Rik
0	1.14885	0.26	0.082	0	basal brown adipocytes	Cerkl
0	1.38574	0.254	0.076	0	basal brown adipocytes	Myo5b
0	0.706466	0.318	0.142	0	basal brown adipocytes	Zbtb43
0	0.652194	0.311	0.135	0	basal brown adipocytes	Fah
0	1.07469	0.277	0.102	0	basal brown adipocytes	2900089D17Rik
0	1.19971	0.991	0.816	0	basal brown adipocytes	Gk
0	0.888365	0.278	0.104	0	basal brown adipocytes	Gm30270
0	0.969713	0.271	0.097	0	basal brown adipocytes	Adora1
0	0.605	0.3	0.128	0	basal brown adipocytes	Tatdn3
0	0.610973	0.29	0.118	0	basal brown adipocytes	Oxnad1
0	0.682609	0.278	0.108	0	basal brown adipocytes	BC028528
0	0.246034	0.984	0.814	0	basal brown adipocytes	Ghr
0	1.23065	0.25	0.08	0	basal brown adipocytes	Wdr93
0	0.469393	0.974	0.804	0	basal brown adipocytes	Chpt1
0	1.12487	0.978	0.809	0	basal brown adipocytes	Macf1
0	0.889593	0.273	0.105	0	basal brown adipocytes	Pecr
0	1.56691	0.971	0.804	0	basal brown adipocytes	Ppargc1a
0	0.882144	0.27	0.104	0	basal brown adipocytes	Map7
0	0.469386	0.96	0.794	0	basal brown adipocytes	Zcchc7
0	0.829618	0.274	0.109	0	basal brown adipocytes	Gss
0	0.916967	0.263	0.098	0	basal brown adipocytes	Zfp641
0	0.817029	0.261	0.098	0	basal brown adipocytes	Impa2
0	1.06346	0.252	0.091	0	basal brown adipocytes	1700120O09Rik
0	0.789436	0.258	0.098	0	basal brown adipocytes	Flad1
0	0.957503	0.252	0.094	0	basal brown adipocytes	Dhrs11
0	0.941209	0.25	0.094	0	basal brown adipocytes	4930432B10Rik
0	0.973951	0.988	0.835	0	basal brown adipocytes	Immp2l
0	0.995583	0.977	0.831	0	basal brown adipocytes	Gnas
0	1.02907	0.995	0.849	0	basal brown adipocytes	Acsl1
0	0.550055	0.975	0.83	0	basal brown adipocytes	Atp1a2
0	0.408502	0.957	0.816	0	basal brown adipocytes	Nfib
0	0.35433	0.996	0.885	0	basal brown adipocytes	Celf2
0	0.466955	0.988	0.884	0	basal brown adipocytes	Ebf1
0	1.38914	0.998	0.905	0	basal brown adipocytes	Slc4a4
0	0.959927	0.998	0.917	0	basal brown adipocytes	Pparg
0	1.13095	0.998	0.945	0	basal brown adipocytes	Nfia
0	0.994949	0.999	0.96	0	basal brown adipocytes	Neat1
0	0.318293	0.998	0.963	0	basal brown adipocytes	Zbtb20
7.05085e-308	0.38279	0.471	0.246	1.62748e-303	basal brown adipocytes	Golim4
1.03519e-307	0.344945	0.767	0.48	2.38942e-303	basal brown adipocytes	Mbtd1
1.18305e-307	0.780684	0.251	0.096	2.73071e-303	basal brown adipocytes	Dmtn
1.27391e-307	0.287252	0.572	0.322	2.94043e-303	basal brown adipocytes	Ccnt1
1.80802e-307	0.867764	0.268	0.109	4.17328e-303	basal brown adipocytes	Myo19
2.02331e-307	0.361588	0.914	0.639	4.67021e-303	basal brown adipocytes	Tmcc1
3.43543e-307	0.724757	0.358	0.171	7.92966e-303	basal brown adipocytes	Macrod1
3.70535e-306	0.41127	0.599	0.348	8.55268e-302	basal brown adipocytes	Cbfa2t2
4.25979e-306	0.320472	0.539	0.294	9.83244e-302	basal brown adipocytes	Tns2
6.35401e-306	0.396859	0.504	0.276	1.46663e-301	basal brown adipocytes	Aatf
6.92284e-306	0.360148	0.602	0.347	1.59793e-301	basal brown adipocytes	Oxct1
1.08772e-305	0.634384	0.282	0.116	2.51067e-301	basal brown adipocytes	Bend7
2.31439e-305	0.447445	0.367	0.174	5.34208e-301	basal brown adipocytes	Napa
3.25711e-305	0.364107	0.51	0.277	7.51806e-301	basal brown adipocytes	Sec61a2
4.62066e-305	0.49486	0.355	0.166	1.06654e-300	basal brown adipocytes	Mfsd11
7.02105e-305	0.434151	0.382	0.186	1.6206e-300	basal brown adipocytes	Gars
8.13842e-305	0.475268	0.436	0.224	1.87851e-300	basal brown adipocytes	Gripap1
8.88854e-305	0.154535	0.618	0.35	2.05165e-300	basal brown adipocytes	Ndufs3
9.63518e-305	0.725328	0.271	0.111	2.22399e-300	basal brown adipocytes	Paox
1.21015e-304	0.598127	0.358	0.171	2.79327e-300	basal brown adipocytes	Ino80dos
1.28971e-304	0.791545	0.288	0.122	2.97691e-300	basal brown adipocytes	Mapkapk3
3.77341e-304	0.312825	0.759	0.475	8.70978e-300	basal brown adipocytes	Thrap3
4.26274e-304	0.422857	0.415	0.21	9.83926e-300	basal brown adipocytes	Mtpap
4.45318e-304	0.303763	0.531	0.293	1.02788e-299	basal brown adipocytes	Copb1
5.28397e-304	0.543474	0.314	0.139	1.21965e-299	basal brown adipocytes	Sh2b1
1.01219e-303	0.254784	0.626	0.364	2.33633e-299	basal brown adipocytes	Slc30a9
1.3437e-303	0.483611	0.346	0.16	3.10152e-299	basal brown adipocytes	Btf3l4
1.92307e-303	0.326064	0.703	0.427	4.43884e-299	basal brown adipocytes	Trip11
4.63824e-303	0.443446	0.39	0.19	1.0706e-298	basal brown adipocytes	Wdr60
4.93221e-303	0.861344	0.282	0.119	1.13845e-298	basal brown adipocytes	Exd1
6.45151e-303	0.343319	0.377	0.181	1.48914e-298	basal brown adipocytes	Hccs
1.17124e-301	0.21589	0.598	0.338	2.70346e-297	basal brown adipocytes	Sdhc
1.7181e-301	0.296342	0.681	0.405	3.96572e-297	basal brown adipocytes	Golga4
3.43253e-301	0.309653	0.687	0.413	7.92296e-297	basal brown adipocytes	Qrich1
4.4673e-301	0.528287	0.282	0.117	1.03114e-296	basal brown adipocytes	Tbrg4
1.66903e-300	0.235248	0.415	0.206	3.85245e-296	basal brown adipocytes	Etfrf1
1.17317e-299	0.474001	0.419	0.213	2.70791e-295	basal brown adipocytes	Actr1a
1.28128e-299	0.443988	0.401	0.2	2.95744e-295	basal brown adipocytes	Cd99l2
1.41657e-299	0.376935	0.498	0.268	3.26973e-295	basal brown adipocytes	Galnt2
1.7024e-299	0.397961	0.514	0.286	3.92948e-295	basal brown adipocytes	Klhdc10
2.39244e-299	0.358537	0.607	0.348	5.52223e-295	basal brown adipocytes	Pde1a
2.46593e-299	0.272148	0.725	0.447	5.69185e-295	basal brown adipocytes	4632427E13Rik
3.96758e-299	0.302748	0.54	0.302	9.15797e-295	basal brown adipocytes	Mff
1.06111e-298	0.467618	0.557	0.324	2.44925e-294	basal brown adipocytes	Acsl5
3.0765e-298	0.32878	0.56	0.318	7.10119e-294	basal brown adipocytes	Ppp2r5c
4.23063e-298	0.489253	0.326	0.146	9.76514e-294	basal brown adipocytes	Slbp
4.00293e-297	0.129951	0.959	0.76	9.23955e-293	basal brown adipocytes	Ptprm
4.07695e-297	0.329872	0.586	0.334	9.41041e-293	basal brown adipocytes	Cwc27
8.53924e-297	0.564815	0.311	0.138	1.97103e-292	basal brown adipocytes	Med20
3.13395e-296	0.61017	0.334	0.154	7.23379e-292	basal brown adipocytes	Sik1
4.54137e-296	0.530629	0.317	0.143	1.04824e-291	basal brown adipocytes	Tmem11
5.15853e-296	0.343142	0.488	0.264	1.19069e-291	basal brown adipocytes	Parp6
5.85565e-296	0.594234	0.273	0.113	1.3516e-291	basal brown adipocytes	Foxred1
6.18502e-296	0.398698	0.444	0.232	1.42763e-291	basal brown adipocytes	Cul4a
8.98134e-296	0.353659	0.628	0.366	2.07307e-291	basal brown adipocytes	Pcgf5
1.79403e-295	0.393085	0.418	0.211	4.14097e-291	basal brown adipocytes	Tmem131l
2.51217e-295	0.350637	0.643	0.382	5.79858e-291	basal brown adipocytes	Cecr2
4.77293e-295	0.325513	0.433	0.223	1.10169e-290	basal brown adipocytes	Ptar1
5.73694e-295	0.596318	0.377	0.187	1.3242e-290	basal brown adipocytes	Micall1
3.56181e-294	0.557756	0.347	0.165	8.22136e-290	basal brown adipocytes	Tfcp2
4.68673e-294	0.386499	0.47	0.253	1.08179e-289	basal brown adipocytes	Taf1
9.85616e-294	0.235073	0.691	0.413	2.275e-289	basal brown adipocytes	Setbp1
1.08897e-293	0.296592	0.714	0.439	2.51356e-289	basal brown adipocytes	Srcap
1.54299e-293	0.302329	0.785	0.494	3.56153e-289	basal brown adipocytes	Vps13a
2.28049e-293	0.325888	0.466	0.247	5.26382e-289	basal brown adipocytes	Snx14
3.82507e-293	0.340763	0.85	0.58	8.82903e-289	basal brown adipocytes	Ube2k
9.7779e-293	0.339574	0.652	0.39	2.25694e-288	basal brown adipocytes	Elp4
9.7816e-293	0.324999	0.695	0.427	2.25779e-288	basal brown adipocytes	Baz1b
5.9057e-292	0.141816	0.604	0.346	1.36315e-287	basal brown adipocytes	Micos10
6.33399e-292	0.73369	0.275	0.116	1.46201e-287	basal brown adipocytes	Mrps27
9.40634e-292	0.41807	0.328	0.15	2.17117e-287	basal brown adipocytes	Acp5
1.60822e-291	0.389675	0.549	0.311	3.71209e-287	basal brown adipocytes	Snx24
2.77319e-291	0.314724	0.505	0.274	6.40107e-287	basal brown adipocytes	Arhgap32
4.0597e-291	0.586922	0.324	0.147	9.3706e-287	basal brown adipocytes	BB365896
4.46574e-291	0.220092	0.535	0.295	1.03078e-286	basal brown adipocytes	Arl4a
8.26408e-291	0.301962	0.683	0.413	1.90752e-286	basal brown adipocytes	Ube3c
8.79531e-291	0.354931	0.457	0.243	2.03013e-286	basal brown adipocytes	Exoc3
1.48145e-290	0.491332	0.291	0.126	3.41949e-286	basal brown adipocytes	Rilp
2.04875e-290	0.501884	0.384	0.192	4.72893e-286	basal brown adipocytes	Nars2
2.11458e-290	0.295414	0.462	0.244	4.88087e-286	basal brown adipocytes	Brd7
2.61463e-290	0.312719	0.733	0.46	6.03509e-286	basal brown adipocytes	Ccar1
5.47341e-290	0.4319	0.362	0.175	1.26337e-285	basal brown adipocytes	Mocs2
5.49722e-290	0.208078	0.451	0.234	1.26887e-285	basal brown adipocytes	Cdv3
1.13351e-289	0.295951	0.444	0.232	2.61637e-285	basal brown adipocytes	Glrx3
1.24652e-289	0.453974	0.437	0.229	2.87723e-285	basal brown adipocytes	Mapk1ip1
1.75782e-289	0.787124	0.261	0.108	4.05741e-285	basal brown adipocytes	Aldh4a1
2.04067e-288	0.453142	0.351	0.168	4.71029e-284	basal brown adipocytes	Klf15
2.85054e-288	0.356159	0.411	0.208	6.57962e-284	basal brown adipocytes	Kctd9
3.45652e-288	0.40316	0.876	0.631	7.97834e-284	basal brown adipocytes	Hivep2
9.09001e-288	0.372474	0.481	0.262	2.09816e-283	basal brown adipocytes	Mta3
2.21639e-287	0.369012	0.804	0.535	5.11587e-283	basal brown adipocytes	Nr3c1
2.45284e-287	0.541149	0.3	0.133	5.66164e-283	basal brown adipocytes	Oxa1l
1.77921e-286	0.281372	0.765	0.485	4.10678e-282	basal brown adipocytes	Ccnt2
6.49658e-286	0.827975	0.262	0.108	1.49954e-281	basal brown adipocytes	Gypc
8.62255e-286	0.296314	0.495	0.271	1.99026e-281	basal brown adipocytes	Ppp6c
1.13806e-285	0.397067	0.331	0.153	2.62686e-281	basal brown adipocytes	Mlycd
1.46258e-285	0.474395	0.338	0.159	3.37592e-281	basal brown adipocytes	Entpd5
2.35521e-285	0.29355	0.598	0.346	5.43629e-281	basal brown adipocytes	Numa1
6.08973e-285	0.288137	0.559	0.316	1.40563e-280	basal brown adipocytes	Nmt2
7.04106e-285	0.300709	0.454	0.24	1.62522e-280	basal brown adipocytes	Rad17
7.87053e-285	0.348158	0.343	0.161	1.81668e-280	basal brown adipocytes	Mrpl15
1.25434e-284	0.353638	0.598	0.35	2.89528e-280	basal brown adipocytes	Chd4
1.25474e-284	0.312388	0.432	0.225	2.89618e-280	basal brown adipocytes	Usp19
1.31387e-284	0.268551	0.481	0.26	3.03268e-280	basal brown adipocytes	AW549877
4.81164e-284	0.171221	0.729	0.448	1.11062e-279	basal brown adipocytes	Hspa9
5.34272e-284	0.462945	0.328	0.153	1.23321e-279	basal brown adipocytes	Hdhd2
1.28574e-283	0.550866	0.357	0.174	2.96774e-279	basal brown adipocytes	Gm15886
1.5634e-283	0.460898	0.534	0.309	3.60864e-279	basal brown adipocytes	Abl1
5.18984e-283	0.455508	0.317	0.145	1.19792e-278	basal brown adipocytes	Ddit3
6.12075e-283	0.791596	0.278	0.12	1.41279e-278	basal brown adipocytes	Gm17227
9.42548e-283	0.373315	0.48	0.261	2.17559e-278	basal brown adipocytes	Amn1
1.02263e-282	0.344916	0.807	0.531	2.36044e-278	basal brown adipocytes	Cox16
1.05043e-282	0.356962	0.66	0.41	2.42461e-278	basal brown adipocytes	Zmiz1
2.03933e-282	0.411924	0.403	0.206	4.70719e-278	basal brown adipocytes	Atf1
3.90165e-282	0.733804	0.282	0.123	9.00579e-278	basal brown adipocytes	Gm48765
5.21981e-282	0.219549	0.504	0.275	1.20484e-277	basal brown adipocytes	Mcts1
1.40751e-281	0.279413	0.534	0.3	3.24881e-277	basal brown adipocytes	Smap1
1.67162e-281	0.648518	0.297	0.132	3.85843e-277	basal brown adipocytes	Eaf2
4.28942e-281	0.142134	0.513	0.276	9.90085e-277	basal brown adipocytes	Itprid2
9.2249e-281	0.307068	0.493	0.27	2.12929e-276	basal brown adipocytes	Tor1aip2
2.57364e-280	0.65167	0.301	0.137	5.94048e-276	basal brown adipocytes	Nacc2
7.4776e-280	0.836086	0.253	0.104	1.72598e-275	basal brown adipocytes	Rabl3
1.9502e-279	0.331027	0.644	0.39	4.50146e-275	basal brown adipocytes	Raf1
2.71139e-279	0.21838	0.421	0.216	6.25844e-275	basal brown adipocytes	Phyh
4.67541e-279	0.571401	0.331	0.157	1.07918e-274	basal brown adipocytes	Elmod3
1.26632e-278	0.339934	0.356	0.17	2.92292e-274	basal brown adipocytes	Abhd15
1.75974e-278	0.494151	0.299	0.133	4.06183e-274	basal brown adipocytes	Gin1
2.51133e-278	0.499236	0.331	0.156	5.79664e-274	basal brown adipocytes	Ppcdc
2.62855e-278	0.318244	0.49	0.27	6.06722e-274	basal brown adipocytes	Mindy3
3.59421e-278	0.224253	0.644	0.383	8.29615e-274	basal brown adipocytes	Zfp91
4.62222e-278	0.144856	0.548	0.305	1.0669e-273	basal brown adipocytes	Slc2a4
7.91975e-278	0.20107	0.569	0.324	1.82804e-273	basal brown adipocytes	Eif5b
2.34692e-277	0.373545	0.383	0.191	5.41716e-273	basal brown adipocytes	Zfp384
4.68726e-277	0.469715	0.377	0.189	1.08191e-272	basal brown adipocytes	Farp2
8.83621e-277	0.539298	0.313	0.144	2.03957e-272	basal brown adipocytes	Slc35e2
9.1878e-277	0.418268	0.354	0.17	2.12073e-272	basal brown adipocytes	Cdk6
2.82086e-276	0.620305	0.291	0.13	6.5111e-272	basal brown adipocytes	Dhrs4
3.72245e-276	0.422163	0.434	0.231	8.59215e-272	basal brown adipocytes	Ranbp10
3.79368e-276	0.377344	0.52	0.294	8.75656e-272	basal brown adipocytes	Zmynd8
3.96069e-276	0.147026	0.586	0.331	9.14206e-272	basal brown adipocytes	Vldlr
5.26929e-276	0.315419	0.909	0.669	1.21626e-271	basal brown adipocytes	Ankhd1
8.50011e-276	0.450744	0.431	0.23	1.962e-271	basal brown adipocytes	Rnf214
1.45846e-275	0.26658	0.638	0.382	3.36641e-271	basal brown adipocytes	Hipk1
2.13831e-275	0.367203	0.385	0.192	4.93566e-271	basal brown adipocytes	D230025D16Rik
3.9779e-275	0.26531	0.881	0.608	9.18178e-271	basal brown adipocytes	Ccnl2
5.14943e-275	0.163533	0.657	0.393	1.18859e-270	basal brown adipocytes	Atp5c1
7.65761e-275	0.449524	0.251	0.101	1.76753e-270	basal brown adipocytes	Car14
1.00354e-274	0.371033	0.502	0.285	2.31638e-270	basal brown adipocytes	Foxn2
1.08507e-274	0.447309	0.321	0.15	2.50457e-270	basal brown adipocytes	Dnajc25
1.17553e-274	0.177644	0.683	0.408	2.71337e-270	basal brown adipocytes	Nabp1
1.32917e-274	0.401194	0.381	0.193	3.068e-270	basal brown adipocytes	Mdn1
2.0026e-274	0.286901	0.442	0.232	4.62241e-270	basal brown adipocytes	Sestd1
7.88894e-274	0.309145	0.946	0.789	1.82093e-269	basal brown adipocytes	Tcf12
1.1706e-273	0.268267	0.569	0.326	2.70199e-269	basal brown adipocytes	Eprs
1.44803e-273	0.310949	0.973	0.834	3.34235e-269	basal brown adipocytes	Qk
1.18949e-272	0.273001	0.725	0.457	2.74559e-268	basal brown adipocytes	Asxl2
2.13476e-272	0.291746	0.396	0.202	4.92746e-268	basal brown adipocytes	Pccb
2.27174e-272	0.283845	0.598	0.353	5.24363e-268	basal brown adipocytes	Rhot1
2.28624e-272	0.143625	0.497	0.27	5.27709e-268	basal brown adipocytes	Myo5a
4.56157e-272	0.243235	0.667	0.404	1.0529e-267	basal brown adipocytes	Dennd5a
4.65279e-272	0.336629	0.517	0.29	1.07396e-267	basal brown adipocytes	Osbpl1a
6.06051e-272	0.524968	0.29	0.129	1.39889e-267	basal brown adipocytes	Gsk3a
6.63563e-272	0.337277	0.8	0.533	1.53164e-267	basal brown adipocytes	Fbxo11
8.60493e-272	0.338126	0.428	0.226	1.98619e-267	basal brown adipocytes	Zswim8
1.18003e-271	0.416011	0.412	0.215	2.72375e-267	basal brown adipocytes	Crem
1.75444e-271	0.332738	0.402	0.207	4.04959e-267	basal brown adipocytes	Cyp4f13
1.92592e-271	0.417207	0.411	0.215	4.44541e-267	basal brown adipocytes	Washc2
2.24123e-271	0.513721	0.329	0.156	5.1732e-267	basal brown adipocytes	Sox5os4
2.31611e-271	0.281737	0.726	0.457	5.34604e-267	basal brown adipocytes	Mprip
4.91793e-271	0.417447	0.354	0.173	1.13516e-266	basal brown adipocytes	Stat5a
6.31528e-271	0.717184	0.354	0.176	1.45769e-266	basal brown adipocytes	Acsl3
2.06834e-270	0.364823	0.392	0.201	4.77414e-266	basal brown adipocytes	Pan2
3.5247e-270	0.30884	0.496	0.276	8.13571e-266	basal brown adipocytes	Pign
4.70923e-270	0.400973	0.778	0.521	1.08698e-265	basal brown adipocytes	Ranbp9
7.30605e-270	0.332145	0.42	0.222	1.68638e-265	basal brown adipocytes	Zfyve16
2.33451e-269	0.426597	0.415	0.218	5.38851e-265	basal brown adipocytes	Xpnpep3
3.0106e-269	0.342715	0.592	0.344	6.94907e-265	basal brown adipocytes	Aox1
3.49296e-269	0.273703	0.512	0.289	8.06246e-265	basal brown adipocytes	Prpf6
9.46376e-269	0.272849	0.727	0.458	2.18442e-264	basal brown adipocytes	Kdm5a
1.1009e-268	0.377031	0.36	0.177	2.5411e-264	basal brown adipocytes	Wdr82
1.62779e-268	0.296848	0.822	0.55	3.75727e-264	basal brown adipocytes	Slmap
2.11691e-268	0.266108	0.509	0.282	4.88625e-264	basal brown adipocytes	Phka2
3.50929e-268	0.334877	0.498	0.278	8.10014e-264	basal brown adipocytes	Rbm28
1.73607e-267	0.33891	0.362	0.179	4.0072e-263	basal brown adipocytes	Clpp
2.86848e-267	0.277818	0.784	0.512	6.62103e-263	basal brown adipocytes	Gigyf2
5.74516e-267	0.354945	0.334	0.16	1.3261e-262	basal brown adipocytes	Armc1
3.42776e-266	0.218178	0.881	0.649	7.91196e-262	basal brown adipocytes	Acadl
3.69234e-266	0.445685	0.366	0.184	8.52265e-262	basal brown adipocytes	Nr2c1
4.13147e-266	0.47153	0.329	0.157	9.53627e-262	basal brown adipocytes	Per2
4.69807e-266	0.471045	0.373	0.19	1.08441e-261	basal brown adipocytes	Yars
5.95128e-266	0.724953	0.263	0.114	1.37367e-261	basal brown adipocytes	Ccdc62
7.45313e-266	0.371692	0.362	0.18	1.72033e-261	basal brown adipocytes	Dip2a
7.80804e-266	0.280661	0.782	0.512	1.80225e-261	basal brown adipocytes	Phlpp1
8.88794e-266	0.400369	0.393	0.203	2.05151e-261	basal brown adipocytes	Sun2
1.58086e-265	0.619681	0.3	0.139	3.64893e-261	basal brown adipocytes	Trmt2b
1.869e-265	0.344972	0.845	0.585	4.31403e-261	basal brown adipocytes	Jarid2
7.78504e-265	0.415478	0.422	0.226	1.79694e-260	basal brown adipocytes	Ufd1
1.64318e-264	0.445402	0.368	0.186	3.79278e-260	basal brown adipocytes	Dcakd
4.0573e-264	0.281554	0.584	0.344	9.36505e-260	basal brown adipocytes	Cyb5b
5.90339e-264	0.347356	0.457	0.25	1.36262e-259	basal brown adipocytes	Tmlhe
1.11104e-263	0.165653	0.469	0.253	2.56451e-259	basal brown adipocytes	Lipa
1.77577e-263	0.218626	0.571	0.324	4.09884e-259	basal brown adipocytes	Ank
1.97855e-263	0.52562	0.273	0.119	4.56688e-259	basal brown adipocytes	Galc
2.27331e-263	0.239747	0.516	0.292	5.24724e-259	basal brown adipocytes	G3bp2
2.77173e-263	0.266629	0.46	0.251	6.39771e-259	basal brown adipocytes	Arl8b
3.80283e-263	0.247916	0.576	0.335	8.77769e-259	basal brown adipocytes	Ube4a
3.71719e-262	0.327333	0.461	0.251	8.58003e-258	basal brown adipocytes	4930523C07Rik
3.99095e-262	0.179397	0.516	0.292	9.2119e-258	basal brown adipocytes	Emc2
4.26532e-262	0.352364	0.345	0.169	9.84521e-258	basal brown adipocytes	Kxd1
1.07249e-261	0.226276	0.599	0.354	2.47553e-257	basal brown adipocytes	Ppp4r2
3.15007e-261	0.309069	0.355	0.175	7.271e-257	basal brown adipocytes	Mier3
9.14224e-261	0.195293	0.584	0.338	2.11021e-256	basal brown adipocytes	Stard7
1.15776e-260	0.416253	0.35	0.174	2.67234e-256	basal brown adipocytes	Ints7
1.88604e-260	0.477954	0.305	0.142	4.35335e-256	basal brown adipocytes	Ccs
2.29702e-260	0.391365	0.417	0.223	5.30199e-256	basal brown adipocytes	Rbm10
4.17569e-260	0.327551	0.357	0.178	9.63832e-256	basal brown adipocytes	Kin
7.27605e-260	0.508436	0.368	0.188	1.67946e-255	basal brown adipocytes	Fbxo31
1.2209e-259	0.334131	0.391	0.203	2.81808e-255	basal brown adipocytes	Rgl2
3.03777e-259	0.152144	0.373	0.185	7.01179e-255	basal brown adipocytes	Mrps36
3.62909e-259	0.35832	0.485	0.273	8.37667e-255	basal brown adipocytes	Plekhm3
5.30482e-259	0.278652	0.489	0.274	1.22446e-254	basal brown adipocytes	Ubp1
5.53717e-259	0.393177	0.393	0.206	1.27809e-254	basal brown adipocytes	Fam168b
7.61719e-259	0.289844	0.489	0.273	1.7582e-254	basal brown adipocytes	Atg16l1
1.60883e-258	0.272599	0.487	0.272	3.7135e-254	basal brown adipocytes	Camsap2
1.78764e-258	0.324865	0.816	0.551	4.12622e-254	basal brown adipocytes	Wwox
4.54138e-258	0.324662	0.516	0.295	1.04824e-253	basal brown adipocytes	Ppp6r2
4.66422e-258	0.254501	0.557	0.326	1.0766e-253	basal brown adipocytes	Nfx1
9.8756e-258	0.28048	0.639	0.39	2.27949e-253	basal brown adipocytes	Akap10
1.21199e-257	0.379719	0.48	0.271	2.79751e-253	basal brown adipocytes	Nf2
1.74167e-257	0.520764	0.348	0.174	4.02013e-253	basal brown adipocytes	Ppfibp2
3.69684e-257	0.650752	0.307	0.145	8.53304e-253	basal brown adipocytes	Dhtkd1
5.45599e-257	0.315243	0.493	0.277	1.25935e-252	basal brown adipocytes	Wdr20
1.04448e-256	0.375512	0.41	0.217	2.41087e-252	basal brown adipocytes	Tshz1
1.06144e-256	0.245604	0.643	0.391	2.45001e-252	basal brown adipocytes	Uri1
1.25531e-256	0.290831	0.356	0.177	2.8975e-252	basal brown adipocytes	Pex2
2.07054e-256	0.501023	0.345	0.173	4.77922e-252	basal brown adipocytes	Sugp2
6.45748e-256	0.260775	0.509	0.286	1.49052e-251	basal brown adipocytes	Pabpn1
1.12819e-255	0.360634	0.373	0.191	2.60409e-251	basal brown adipocytes	Riok2
1.65696e-255	0.182862	0.528	0.301	3.8246e-251	basal brown adipocytes	Atad1
2.19906e-255	0.256803	0.683	0.425	5.07587e-251	basal brown adipocytes	Aak1
3.12474e-255	0.26299	0.498	0.277	7.21252e-251	basal brown adipocytes	Hivep3
5.59354e-255	0.202453	0.64	0.381	1.2911e-250	basal brown adipocytes	Dgkd
7.35355e-255	0.520019	0.272	0.121	1.69735e-250	basal brown adipocytes	Gtf2e1
1.00493e-254	0.278361	0.481	0.271	2.31959e-250	basal brown adipocytes	Rars2
2.74817e-254	0.380147	0.448	0.246	6.34332e-250	basal brown adipocytes	Ell
2.85278e-254	0.327476	0.615	0.377	6.58478e-250	basal brown adipocytes	Hdac8
6.29822e-254	0.22336	0.482	0.267	1.45376e-249	basal brown adipocytes	Ifnar2
6.37964e-254	0.515177	0.355	0.18	1.47255e-249	basal brown adipocytes	Xpnpep1
1.05406e-253	0.345839	0.396	0.208	2.43297e-249	basal brown adipocytes	Dhdh
3.10386e-253	0.23392	0.426	0.226	7.16432e-249	basal brown adipocytes	Gde1
3.33618e-253	0.672744	0.306	0.146	7.70057e-249	basal brown adipocytes	Gm15283
5.31897e-253	0.251444	0.359	0.18	1.22773e-248	basal brown adipocytes	Acot13
6.27587e-253	0.247474	0.792	0.521	1.4486e-248	basal brown adipocytes	Zfhx4
8.94746e-253	0.334138	0.428	0.232	2.06525e-248	basal brown adipocytes	Atp6v1b2
1.03335e-252	0.445659	0.313	0.149	2.38519e-248	basal brown adipocytes	Abcd4
1.32022e-252	0.189652	0.602	0.355	3.04734e-248	basal brown adipocytes	Bdp1
2.00483e-252	0.591256	0.26	0.113	4.62755e-248	basal brown adipocytes	Zfp219
2.67577e-252	0.217366	0.478	0.266	6.17621e-248	basal brown adipocytes	Ipo7
4.04401e-252	0.538016	0.288	0.132	9.33438e-248	basal brown adipocytes	Ttc4
1.29129e-251	0.29586	0.671	0.42	2.98055e-247	basal brown adipocytes	Rfx7
2.1417e-251	0.273064	0.801	0.53	4.94348e-247	basal brown adipocytes	Cdk12
2.74969e-251	0.488698	0.364	0.187	6.34684e-247	basal brown adipocytes	Tfeb
2.84754e-251	0.338284	0.376	0.195	6.57268e-247	basal brown adipocytes	Zfp672
1.45752e-250	0.571136	0.295	0.138	3.36424e-246	basal brown adipocytes	Zranb3
1.53511e-250	0.297246	0.891	0.643	3.54334e-246	basal brown adipocytes	Trpm7
1.58759e-250	0.471251	0.366	0.189	3.66448e-246	basal brown adipocytes	Bcl9l
1.70223e-250	0.126216	0.646	0.386	3.92909e-246	basal brown adipocytes	Cat
2.19393e-250	0.219655	0.519	0.298	5.06403e-246	basal brown adipocytes	2610507B11Rik
2.30997e-250	0.273529	0.799	0.531	5.33188e-246	basal brown adipocytes	Glul
3.51484e-250	0.228532	0.946	0.763	8.11295e-246	basal brown adipocytes	Dlc1
4.87329e-250	0.519557	0.289	0.133	1.12485e-245	basal brown adipocytes	Vps33a
7.31759e-250	0.20081	0.571	0.335	1.68905e-245	basal brown adipocytes	St13
7.43205e-250	0.28189	0.364	0.184	1.71546e-245	basal brown adipocytes	Ubtf
9.37025e-250	0.342227	0.366	0.187	2.16284e-245	basal brown adipocytes	Gabarapl1
3.50088e-249	0.548215	0.287	0.133	8.08072e-245	basal brown adipocytes	Trmt61b
3.74922e-249	0.593648	0.282	0.129	8.65394e-245	basal brown adipocytes	Hlf
8.24128e-249	0.328924	0.403	0.214	1.90225e-244	basal brown adipocytes	Golga1
2.22518e-248	0.274063	0.445	0.24	5.13617e-244	basal brown adipocytes	Mgat5
3.21028e-248	0.220001	0.602	0.359	7.40997e-244	basal brown adipocytes	Rev1
4.3105e-248	0.448636	0.275	0.124	9.9495e-244	basal brown adipocytes	Smim20
4.43734e-248	0.247912	0.797	0.518	1.02423e-243	basal brown adipocytes	Cdkal1
1.36803e-247	0.428994	0.33	0.164	3.15768e-243	basal brown adipocytes	Apool
3.17961e-247	0.147277	0.599	0.358	7.33918e-243	basal brown adipocytes	Rab1a
3.46808e-247	0.209223	0.508	0.288	8.00503e-243	basal brown adipocytes	Cdc42bpb
3.53091e-247	0.576072	0.291	0.137	8.15004e-243	basal brown adipocytes	Thumpd3
8.22175e-247	0.327871	0.484	0.276	1.89774e-242	basal brown adipocytes	Bicra
1.5561e-246	0.213473	0.55	0.322	3.59179e-242	basal brown adipocytes	Sos1
1.81409e-246	0.48915	0.316	0.153	4.18728e-242	basal brown adipocytes	Zcchc4
2.28917e-246	0.235913	0.599	0.358	5.28387e-242	basal brown adipocytes	Zfp445
3.13246e-246	0.102986	0.408	0.215	7.23033e-242	basal brown adipocytes	Bscl2
3.36422e-246	0.513797	0.27	0.122	7.76529e-242	basal brown adipocytes	Nt5m
4.05058e-246	0.215876	0.625	0.377	9.34954e-242	basal brown adipocytes	Ppm1a
6.74531e-246	0.21225	0.595	0.356	1.55695e-241	basal brown adipocytes	Dido1
1.1617e-245	0.77495	0.253	0.111	2.68144e-241	basal brown adipocytes	Tmco4
1.49386e-245	0.223389	0.841	0.578	3.44812e-241	basal brown adipocytes	Tgfbr3
1.97751e-245	0.474706	0.356	0.185	4.56448e-241	basal brown adipocytes	Cep95
2.01874e-245	0.476255	0.357	0.184	4.65965e-241	basal brown adipocytes	Ndst1
2.28831e-245	0.263735	0.492	0.275	5.28188e-241	basal brown adipocytes	Ncoa7
2.37576e-245	0.26036	0.83	0.559	5.48373e-241	basal brown adipocytes	Rbm5
2.61615e-245	0.218972	0.735	0.464	6.03859e-241	basal brown adipocytes	Clk4
4.27711e-245	0.227337	0.705	0.446	9.87243e-241	basal brown adipocytes	Larp4b
6.82413e-245	0.250503	0.634	0.389	1.57515e-240	basal brown adipocytes	Tbl1xr1
9.86177e-245	0.257608	0.507	0.289	2.27629e-240	basal brown adipocytes	Fyco1
1.81226e-244	0.550965	0.264	0.119	4.18307e-240	basal brown adipocytes	Josd1
1.9044e-244	0.305726	0.432	0.238	4.39573e-240	basal brown adipocytes	Faf2
3.08896e-244	0.350987	0.413	0.223	7.12994e-240	basal brown adipocytes	Gabpb2
8.77392e-244	0.50419	0.367	0.192	2.0252e-239	basal brown adipocytes	Ppard
9.10253e-244	0.244582	0.4	0.212	2.10105e-239	basal brown adipocytes	Ganab
1.1075e-243	0.50032	0.252	0.109	2.55633e-239	basal brown adipocytes	2310061I04Rik
1.23301e-243	0.54733	0.279	0.129	2.84602e-239	basal brown adipocytes	Gm20045
1.23306e-243	0.524719	0.304	0.146	2.84615e-239	basal brown adipocytes	Nrbf2
2.6739e-243	0.585035	0.289	0.137	6.17189e-239	basal brown adipocytes	Rhbdd3
1.08101e-242	0.350947	0.366	0.19	2.49519e-238	basal brown adipocytes	Stx6
1.74209e-242	0.472685	0.368	0.193	4.02109e-238	basal brown adipocytes	Ccdc91
2.13351e-242	0.428024	0.344	0.175	4.92457e-238	basal brown adipocytes	Ublcp1
2.13581e-242	0.587439	0.25	0.109	4.92989e-238	basal brown adipocytes	Mief1
8.08523e-242	0.273231	0.25	0.107	1.86623e-237	basal brown adipocytes	Gm44386
2.37162e-241	0.192084	0.581	0.344	5.47417e-237	basal brown adipocytes	Scaf4
2.38085e-241	0.282165	0.459	0.256	5.49547e-237	basal brown adipocytes	Iars2
2.49487e-241	0.559035	0.598	0.39	5.75865e-237	basal brown adipocytes	Fgf14
7.16151e-241	0.344779	0.402	0.215	1.65302e-236	basal brown adipocytes	Shld2
8.24367e-241	0.269866	0.537	0.313	1.9028e-236	basal brown adipocytes	Smarcc2
9.5694e-241	0.259248	0.341	0.171	2.20881e-236	basal brown adipocytes	Timm17a
1.77466e-240	0.116001	0.536	0.309	4.09627e-236	basal brown adipocytes	Calu
1.90268e-240	0.195518	0.697	0.442	4.39177e-236	basal brown adipocytes	Ddx3y
2.7562e-240	0.293682	0.685	0.436	6.36185e-236	basal brown adipocytes	Mir100hg
5.54892e-240	0.249775	0.684	0.429	1.2808e-235	basal brown adipocytes	Mark3
5.60874e-240	0.349224	0.331	0.164	1.29461e-235	basal brown adipocytes	Hmg20b
7.34918e-240	0.264533	0.564	0.336	1.69634e-235	basal brown adipocytes	Stx8
6.56904e-239	0.29284	0.37	0.192	1.51627e-234	basal brown adipocytes	Ubqln1
8.09382e-239	0.208988	0.572	0.343	1.86821e-234	basal brown adipocytes	Ric1
8.47957e-239	0.27964	0.555	0.33	1.95725e-234	basal brown adipocytes	Pacs1
1.20496e-238	0.211636	0.398	0.21	2.7813e-234	basal brown adipocytes	Homer1
1.3322e-238	0.368155	0.405	0.221	3.07498e-234	basal brown adipocytes	Ap3d1
1.53744e-238	0.392059	0.339	0.172	3.54871e-234	basal brown adipocytes	Stradb
2.00333e-238	0.247533	0.702	0.442	4.62409e-234	basal brown adipocytes	Strbp
3.12523e-238	0.460304	0.317	0.156	7.21367e-234	basal brown adipocytes	Dcaf11
4.18437e-238	0.313904	0.406	0.22	9.65835e-234	basal brown adipocytes	Supt6
4.3056e-238	0.493538	0.262	0.118	9.93819e-234	basal brown adipocytes	Aasdh
5.44482e-238	0.451799	0.306	0.148	1.25677e-233	basal brown adipocytes	Uckl1
7.4794e-238	0.284421	0.427	0.235	1.7264e-233	basal brown adipocytes	Ppil4
1.56346e-237	0.285996	0.381	0.2	3.60879e-233	basal brown adipocytes	Ak3
2.07127e-237	0.17155	0.374	0.193	4.78091e-233	basal brown adipocytes	Mrap
2.42233e-237	0.326452	0.434	0.241	5.59123e-233	basal brown adipocytes	Ago2
2.67316e-237	0.484698	0.317	0.157	6.17018e-233	basal brown adipocytes	5430405H02Rik
3.11147e-237	0.229396	0.494	0.282	7.18188e-233	basal brown adipocytes	Mfn1
3.42786e-237	0.235464	0.788	0.521	7.91218e-233	basal brown adipocytes	Ubap2l
4.87732e-237	0.375719	0.312	0.152	1.12578e-232	basal brown adipocytes	Inpp1
5.41451e-237	0.327557	0.401	0.216	1.24978e-232	basal brown adipocytes	Gtf2h1
5.59471e-237	0.234378	0.622	0.382	1.29137e-232	basal brown adipocytes	Phf20
5.64978e-237	0.632785	0.272	0.126	1.30408e-232	basal brown adipocytes	Fbxl2
6.06424e-237	0.29043	0.449	0.248	1.39975e-232	basal brown adipocytes	Afap1
8.16958e-237	0.357366	0.361	0.186	1.8857e-232	basal brown adipocytes	Ampd3
3.44515e-236	0.442775	0.392	0.214	7.95211e-232	basal brown adipocytes	Rffl
7.06784e-236	0.208825	0.639	0.391	1.6314e-231	basal brown adipocytes	Mnat1
7.14351e-236	0.326926	0.37	0.194	1.64886e-231	basal brown adipocytes	Nudt5
7.25925e-236	0.198725	0.47	0.261	1.67558e-231	basal brown adipocytes	Mmd
1.11199e-235	0.184412	0.628	0.382	2.5667e-231	basal brown adipocytes	Psmd11
1.51685e-235	0.432558	0.383	0.205	3.50119e-231	basal brown adipocytes	Rhbdd1
2.2394e-235	0.539294	0.263	0.119	5.16899e-231	basal brown adipocytes	1600014C10Rik
2.33971e-235	0.227479	0.627	0.386	5.40051e-231	basal brown adipocytes	Enox2
7.4987e-235	0.192119	0.528	0.308	1.73085e-230	basal brown adipocytes	Zc3h13
8.96314e-235	0.150164	0.614	0.368	2.06887e-230	basal brown adipocytes	Fmo1
9.13822e-235	0.260311	0.369	0.191	2.10928e-230	basal brown adipocytes	Skil
1.23284e-234	0.501296	0.285	0.135	2.84564e-230	basal brown adipocytes	Supv3l1
3.43841e-234	0.468822	0.283	0.133	7.93654e-230	basal brown adipocytes	Fam160b2
3.8098e-234	0.219213	0.501	0.287	8.79379e-230	basal brown adipocytes	Psmb2
3.87788e-234	0.244432	0.473	0.267	8.95091e-230	basal brown adipocytes	Gm35188
5.26238e-234	0.505072	0.261	0.118	1.21466e-229	basal brown adipocytes	Eif2b4
1.14178e-233	0.174734	0.589	0.354	2.63545e-229	basal brown adipocytes	Ddx50
1.18043e-233	0.481445	0.273	0.127	2.72467e-229	basal brown adipocytes	Pisd
1.91892e-233	0.284185	0.415	0.227	4.42925e-229	basal brown adipocytes	Slc9a8
2.28435e-233	0.323362	0.397	0.214	5.27274e-229	basal brown adipocytes	Pcyt1a
3.53199e-233	0.11093	0.758	0.478	8.15254e-229	basal brown adipocytes	Epas1
3.59418e-233	0.217602	0.501	0.289	8.29608e-229	basal brown adipocytes	Zfp654
8.1545e-233	0.570163	0.256	0.116	1.88222e-228	basal brown adipocytes	Lmf1
1.06629e-232	0.192575	0.498	0.286	2.46121e-228	basal brown adipocytes	Smarca5
1.66884e-232	0.282722	0.273	0.125	3.85202e-228	basal brown adipocytes	St6galnac6
5.74271e-232	0.251928	0.425	0.235	1.32553e-227	basal brown adipocytes	Ddx24
8.77063e-231	0.300046	0.406	0.219	2.02444e-226	basal brown adipocytes	Cyp2d22
1.67111e-230	0.230739	0.542	0.323	3.85727e-226	basal brown adipocytes	Frs2
6.50143e-230	0.272172	0.818	0.572	1.50066e-225	basal brown adipocytes	Rabgap1l
8.16089e-230	0.291581	0.889	0.635	1.8837e-225	basal brown adipocytes	Srrm2
8.73247e-230	0.270855	0.961	0.831	2.01563e-225	basal brown adipocytes	Gphn
1.60817e-229	0.432667	0.333	0.171	3.71197e-225	basal brown adipocytes	Ppp1r37
2.01593e-229	0.479473	0.287	0.137	4.65318e-225	basal brown adipocytes	E4f1
2.28703e-229	0.364151	0.294	0.141	5.27892e-225	basal brown adipocytes	2810013P06Rik
3.22287e-229	0.224568	0.428	0.236	7.43903e-225	basal brown adipocytes	Cdk11b
3.32904e-229	0.193317	0.525	0.309	7.68409e-225	basal brown adipocytes	Mapk8
3.53149e-229	0.205326	0.702	0.448	8.15138e-225	basal brown adipocytes	Setd2
3.67415e-229	0.184608	0.639	0.395	8.48068e-225	basal brown adipocytes	Ap1g1
5.74189e-229	0.221984	0.416	0.23	1.32534e-224	basal brown adipocytes	Taz
1.04583e-228	0.236058	0.526	0.311	2.41398e-224	basal brown adipocytes	Phf12
1.99683e-228	0.286431	0.299	0.144	4.60909e-224	basal brown adipocytes	Rbck1
2.78496e-228	0.160552	0.418	0.23	6.42825e-224	basal brown adipocytes	Slc25a46
4.93572e-228	0.378431	0.355	0.186	1.13926e-223	basal brown adipocytes	Efl1
2.67677e-227	0.428372	0.286	0.137	6.17853e-223	basal brown adipocytes	Ecsit
2.93481e-227	0.492496	0.346	0.18	6.77413e-223	basal brown adipocytes	Ahdc1
3.52583e-227	0.154527	0.337	0.17	8.13832e-223	basal brown adipocytes	Phb2
3.88905e-227	0.39354	0.325	0.165	8.9767e-223	basal brown adipocytes	Pxmp4
8.82444e-227	0.279931	0.853	0.598	2.03686e-222	basal brown adipocytes	Rtn3
1.2656e-226	0.429226	0.256	0.115	2.92125e-222	basal brown adipocytes	Acat2
1.90904e-226	0.261118	0.828	0.57	4.40645e-222	basal brown adipocytes	Fam193a
2.04123e-226	0.225969	0.463	0.264	4.71156e-222	basal brown adipocytes	Dcaf1
2.16137e-226	0.450841	0.33	0.17	4.98888e-222	basal brown adipocytes	Eif2b3
2.84738e-226	0.228404	0.593	0.363	6.57233e-222	basal brown adipocytes	Hmg20a
3.78176e-226	0.389008	0.315	0.158	8.72905e-222	basal brown adipocytes	Trp53bp1
4.45207e-226	0.469705	0.323	0.165	1.02763e-221	basal brown adipocytes	1110019D14Rik
4.79119e-226	0.370417	0.34	0.175	1.1059e-221	basal brown adipocytes	1110059E24Rik
6.36024e-226	0.219265	0.631	0.392	1.46807e-221	basal brown adipocytes	Ncoa6
6.94291e-226	0.621468	0.264	0.123	1.60256e-221	basal brown adipocytes	6430590A07Rik
7.71474e-226	0.213841	0.765	0.502	1.78072e-221	basal brown adipocytes	Fxr1
9.49472e-226	0.205719	0.666	0.41	2.19157e-221	basal brown adipocytes	Eif4g1
1.59739e-225	0.177547	0.467	0.267	3.68709e-221	basal brown adipocytes	Golph3
1.65699e-225	0.47338	0.323	0.165	3.82465e-221	basal brown adipocytes	Zmym6
2.99504e-225	0.149756	0.825	0.563	6.91316e-221	basal brown adipocytes	Sdha
3.45366e-225	0.180751	0.499	0.289	7.97174e-221	basal brown adipocytes	Cpsf7
3.83935e-225	0.209218	0.754	0.49	8.86198e-221	basal brown adipocytes	Ppp6r3
4.27752e-225	0.33746	0.323	0.163	9.87338e-221	basal brown adipocytes	Aggf1
5.46795e-225	0.590109	0.282	0.136	1.26211e-220	basal brown adipocytes	Shld1
7.39366e-225	0.215892	0.49	0.285	1.7066e-220	basal brown adipocytes	Trmt1l
1.38529e-224	0.254453	0.315	0.156	3.19752e-220	basal brown adipocytes	Arfrp1
1.53214e-224	0.231422	0.799	0.548	3.53649e-220	basal brown adipocytes	Lamp2
3.55939e-224	0.387809	0.304	0.15	8.21578e-220	basal brown adipocytes	Dguok
5.00119e-224	0.147197	0.371	0.195	1.15437e-219	basal brown adipocytes	Dhrs7b
5.76341e-224	0.266422	0.37	0.198	1.33031e-219	basal brown adipocytes	Emc3
6.32169e-224	0.40243	0.35	0.184	1.45917e-219	basal brown adipocytes	Zfp740
9.6827e-224	0.213394	0.52	0.305	2.23496e-219	basal brown adipocytes	Wdr70
2.67678e-223	0.588847	0.254	0.117	6.17855e-219	basal brown adipocytes	Utp14a
3.07506e-223	0.502634	0.321	0.164	7.09786e-219	basal brown adipocytes	Gm19710
3.75667e-223	0.265069	0.842	0.574	8.67115e-219	basal brown adipocytes	Dcaf6
4.16281e-223	0.268127	0.371	0.198	9.60861e-219	basal brown adipocytes	Rnf10
4.24818e-223	0.131243	0.59	0.359	9.80564e-219	basal brown adipocytes	Eif2s3y
5.38584e-223	0.49722	0.262	0.121	1.24316e-218	basal brown adipocytes	Atn1
1.20691e-222	0.493516	0.287	0.14	2.78578e-218	basal brown adipocytes	Ints4
1.34167e-222	0.269974	0.862	0.609	3.09684e-218	basal brown adipocytes	Kif1b
1.37521e-222	0.361855	0.369	0.198	3.17426e-218	basal brown adipocytes	Fxr2
1.66556e-222	0.358636	0.345	0.18	3.84445e-218	basal brown adipocytes	Dpf2
2.11804e-222	0.368064	0.318	0.161	4.88887e-218	basal brown adipocytes	Setd1a
3.14836e-222	0.235877	0.474	0.273	7.26704e-218	basal brown adipocytes	Ldah
6.3929e-222	0.21622	0.485	0.28	1.47561e-217	basal brown adipocytes	Wdfy2
7.88637e-222	0.311891	0.401	0.22	1.82033e-217	basal brown adipocytes	Syap1
9.2404e-222	0.189441	0.508	0.297	2.13287e-217	basal brown adipocytes	Synj2bp
2.89272e-221	0.214405	0.408	0.225	6.67697e-217	basal brown adipocytes	Stam
4.70307e-221	0.359619	0.322	0.164	1.08556e-216	basal brown adipocytes	Anks3
4.97892e-221	0.178636	0.588	0.357	1.14923e-216	basal brown adipocytes	Csnk1g3
5.94728e-221	0.336653	0.341	0.176	1.37275e-216	basal brown adipocytes	Slc25a32
7.77664e-221	0.210954	0.463	0.265	1.795e-216	basal brown adipocytes	Nek9
7.79099e-221	0.137622	0.438	0.244	1.79832e-216	basal brown adipocytes	Azi2
1.00689e-220	0.271664	0.564	0.348	2.32411e-216	basal brown adipocytes	Rnf38
1.92167e-220	0.199539	0.71	0.449	4.4356e-216	basal brown adipocytes	Brwd1
5.52839e-220	0.356418	0.408	0.228	1.27606e-215	basal brown adipocytes	Mtm1
1.88869e-219	0.435503	0.304	0.151	4.35947e-215	basal brown adipocytes	Cars2
2.4267e-219	0.107409	0.484	0.277	5.6013e-215	basal brown adipocytes	Fxyd1
3.36561e-219	0.442983	0.313	0.159	7.76849e-215	basal brown adipocytes	Camta2
3.60395e-219	0.308187	0.355	0.189	8.31863e-215	basal brown adipocytes	Ercc5
4.16671e-219	0.170354	0.511	0.301	9.61761e-215	basal brown adipocytes	Atp11b
8.86724e-219	0.415437	0.308	0.153	2.04674e-214	basal brown adipocytes	Slc16a2
1.00727e-218	0.307601	0.388	0.213	2.32499e-214	basal brown adipocytes	Man2a2
1.03569e-218	0.263237	0.494	0.29	2.39058e-214	basal brown adipocytes	Nt5dc1
1.23477e-218	0.229084	0.551	0.333	2.8501e-214	basal brown adipocytes	2610037D02Rik
1.60631e-218	0.202795	0.439	0.249	3.70769e-214	basal brown adipocytes	Ankrd10
1.61425e-218	0.321138	0.354	0.187	3.72601e-214	basal brown adipocytes	Zcchc8
1.71486e-218	0.416982	0.333	0.173	3.95825e-214	basal brown adipocytes	Nup188
1.94171e-218	0.373017	0.308	0.154	4.48186e-214	basal brown adipocytes	Lman2l
3.61087e-218	0.395347	0.309	0.156	8.33461e-214	basal brown adipocytes	Sepsecs
4.92425e-218	0.277188	0.902	0.676	1.13662e-213	basal brown adipocytes	Arih1
5.37735e-218	0.235912	0.498	0.293	1.2412e-213	basal brown adipocytes	5330438D12Rik
6.32762e-218	0.170692	0.657	0.41	1.46054e-213	basal brown adipocytes	Cab39
1.55021e-217	0.21105	0.683	0.433	3.57819e-213	basal brown adipocytes	Znrf1
5.08788e-217	0.299096	0.399	0.22	1.17438e-212	basal brown adipocytes	Cnot3
5.74697e-217	0.249662	0.255	0.117	1.32652e-212	basal brown adipocytes	Cyp2u1
5.99581e-217	0.217094	0.425	0.239	1.38395e-212	basal brown adipocytes	Dpm1
7.90548e-217	0.538255	0.251	0.116	1.82474e-212	basal brown adipocytes	Mthfr
8.74505e-217	0.308274	0.405	0.225	2.01853e-212	basal brown adipocytes	Ppme1
9.41551e-217	0.495737	0.303	0.152	2.17329e-212	basal brown adipocytes	Gm26632
1.28352e-216	0.433374	0.342	0.181	2.96262e-212	basal brown adipocytes	Zfyve26
1.90459e-216	0.369077	0.367	0.199	4.39618e-212	basal brown adipocytes	Zfp438
2.50512e-216	0.342864	0.267	0.126	5.78232e-212	basal brown adipocytes	Atg4d
2.92725e-216	0.18519	0.376	0.202	6.75669e-212	basal brown adipocytes	Rnf4
4.21684e-216	0.239417	0.852	0.59	9.7333e-212	basal brown adipocytes	Hnrnpu
7.17571e-216	0.163347	0.57	0.347	1.6563e-211	basal brown adipocytes	Tmem131
1.79415e-215	0.338084	0.304	0.152	4.14127e-211	basal brown adipocytes	Ncoa4
2.1088e-215	0.272828	0.354	0.189	4.86754e-211	basal brown adipocytes	Nmd3
2.1151e-215	0.326829	0.303	0.151	4.88208e-211	basal brown adipocytes	Tsnax
7.36575e-215	0.433802	0.269	0.128	1.70016e-210	basal brown adipocytes	Srek1ip1
3.24608e-214	0.180474	0.474	0.274	7.4926e-210	basal brown adipocytes	Akap8
4.14372e-214	0.338877	0.363	0.195	9.56454e-210	basal brown adipocytes	Pitpnm2
4.68388e-214	0.22596	0.613	0.379	1.08113e-209	basal brown adipocytes	Atxn7l1
5.09986e-214	0.268689	0.392	0.215	1.17715e-209	basal brown adipocytes	Slx4ip
5.3121e-214	0.210014	0.767	0.504	1.22614e-209	basal brown adipocytes	Brd4
6.22602e-214	0.157139	0.54	0.321	1.43709e-209	basal brown adipocytes	Paxbp1
1.72659e-213	0.155076	0.47	0.27	3.98533e-209	basal brown adipocytes	Micu3
2.78327e-213	0.321967	0.293	0.145	6.42434e-209	basal brown adipocytes	Akirin1
3.0951e-213	0.563608	0.263	0.126	7.1441e-209	basal brown adipocytes	Lyrm1
3.6685e-213	0.354243	0.307	0.155	8.46764e-209	basal brown adipocytes	Naa25
5.63437e-213	0.22759	0.823	0.566	1.30053e-208	basal brown adipocytes	Ggnbp2
2.58883e-212	0.29308	0.43	0.245	5.97553e-208	basal brown adipocytes	Fbxw4
3.71043e-212	0.399584	0.291	0.144	8.56442e-208	basal brown adipocytes	Med12
5.12619e-212	0.153707	0.583	0.356	1.18323e-207	basal brown adipocytes	Tbck
7.08523e-212	0.190431	0.618	0.383	1.63541e-207	basal brown adipocytes	Cdc37l1
9.50227e-212	0.159509	0.586	0.358	2.19331e-207	basal brown adipocytes	Riok3
1.3434e-211	0.23054	0.469	0.273	3.10085e-207	basal brown adipocytes	Spen
1.63354e-211	0.197504	0.448	0.257	3.77054e-207	basal brown adipocytes	Abhd17b
4.08446e-211	0.171341	0.615	0.38	9.42775e-207	basal brown adipocytes	Atrn
5.94729e-211	0.137501	0.588	0.358	1.37275e-206	basal brown adipocytes	Xrn2
6.56781e-211	0.201084	0.399	0.22	1.51598e-206	basal brown adipocytes	Zc3h15
8.84146e-211	0.341733	0.299	0.149	2.04079e-206	basal brown adipocytes	Ube3b
1.16118e-210	0.178843	0.711	0.453	2.68023e-206	basal brown adipocytes	Erc1
1.68129e-210	0.241725	0.311	0.157	3.88076e-206	basal brown adipocytes	Hsd11b1
2.11705e-210	0.238074	0.908	0.671	4.88658e-206	basal brown adipocytes	Zeb1
3.13907e-210	0.253155	0.402	0.224	7.24561e-206	basal brown adipocytes	Tm9sf4
3.27367e-210	0.304521	0.39	0.216	7.55628e-206	basal brown adipocytes	Dipk1a
1.01304e-209	0.404833	0.265	0.127	2.33829e-205	basal brown adipocytes	Gm7160
1.07082e-209	0.15013	0.543	0.327	2.47167e-205	basal brown adipocytes	Zdhhc17
2.63952e-209	0.459789	0.267	0.129	6.09253e-205	basal brown adipocytes	Lsm1
2.93767e-209	0.282015	0.321	0.165	6.78074e-205	basal brown adipocytes	Ncbp1
3.91908e-209	0.288074	0.323	0.168	9.04602e-205	basal brown adipocytes	Ik
4.1681e-209	0.252915	0.864	0.625	9.6208e-205	basal brown adipocytes	Uty
7.19182e-209	0.224284	0.48	0.281	1.66002e-204	basal brown adipocytes	Snx9
1.28754e-208	0.458417	0.272	0.132	2.9719e-204	basal brown adipocytes	Gm36975
1.41199e-208	0.343412	0.363	0.196	3.25915e-204	basal brown adipocytes	Cacna1a
1.61711e-208	0.161923	0.633	0.395	3.7326e-204	basal brown adipocytes	Scaper
3.10108e-208	0.188516	0.757	0.492	7.15791e-204	basal brown adipocytes	Hnrnpm
1.0767e-207	0.367933	0.348	0.188	2.48524e-203	basal brown adipocytes	Arhgef18
1.11823e-207	0.223187	0.545	0.333	2.5811e-203	basal brown adipocytes	Gtf2i
1.41302e-207	0.252449	0.424	0.242	3.26154e-203	basal brown adipocytes	March2
3.04281e-207	0.474442	0.31	0.16	7.02341e-203	basal brown adipocytes	Usp36
3.09614e-207	0.425308	0.31	0.159	7.14652e-203	basal brown adipocytes	Clasrp
3.45416e-207	0.346421	0.297	0.15	7.9729e-203	basal brown adipocytes	Ercc6
4.73433e-207	0.298603	0.538	0.331	1.09278e-202	basal brown adipocytes	Nfe2l2
4.77994e-207	0.369602	0.326	0.171	1.1033e-202	basal brown adipocytes	Atg5
5.54221e-207	0.194139	0.761	0.506	1.27925e-202	basal brown adipocytes	Zfp148
1.24569e-206	0.221845	0.531	0.322	2.8753e-202	basal brown adipocytes	Scfd2
2.93247e-206	0.190086	0.451	0.261	6.76872e-202	basal brown adipocytes	Zfp326
4.52804e-206	0.338013	0.265	0.127	1.04516e-201	basal brown adipocytes	Plin3
5.54686e-206	0.161633	0.652	0.405	1.28033e-201	basal brown adipocytes	Mtus1
5.62657e-206	0.211015	0.388	0.214	1.29872e-201	basal brown adipocytes	Nipa2
6.21243e-206	0.328024	0.31	0.159	1.43395e-201	basal brown adipocytes	Usp38
6.85263e-206	0.101813	0.478	0.275	1.58172e-201	basal brown adipocytes	Echdc1
6.86994e-206	0.187987	0.442	0.255	1.58572e-201	basal brown adipocytes	Senp2
1.39738e-205	0.298415	0.345	0.184	3.22544e-201	basal brown adipocytes	Ing4
1.57741e-205	0.554163	0.258	0.124	3.64099e-201	basal brown adipocytes	Tmem29
1.9798e-205	0.154543	0.654	0.41	4.56978e-201	basal brown adipocytes	Lrrfip2
2.18521e-205	0.507818	0.264	0.128	5.0439e-201	basal brown adipocytes	Tnk2
2.21482e-205	0.29404	0.369	0.202	5.11225e-201	basal brown adipocytes	Foxk2
3.16153e-205	0.414296	0.267	0.13	7.29744e-201	basal brown adipocytes	Trabd
3.44234e-205	0.436927	0.292	0.147	7.9456e-201	basal brown adipocytes	Prpf40b
4.06522e-205	0.234281	0.377	0.208	9.38335e-201	basal brown adipocytes	Supt5
4.53442e-205	0.446681	0.265	0.128	1.04664e-200	basal brown adipocytes	B3glct
1.24016e-204	0.160188	0.358	0.192	2.86254e-200	basal brown adipocytes	Prkaa1
1.47189e-204	0.131568	0.564	0.345	3.39743e-200	basal brown adipocytes	Fbxo3
5.26813e-204	0.205484	0.491	0.291	1.21599e-199	basal brown adipocytes	Prr14l
5.67542e-204	0.179803	0.571	0.354	1.31e-199	basal brown adipocytes	Ralgapb
6.38638e-204	0.450043	0.27	0.132	1.4741e-199	basal brown adipocytes	Rrn3
7.56815e-204	0.186992	0.489	0.289	1.74688e-199	basal brown adipocytes	Glyr1
7.75073e-204	0.11894	0.347	0.183	1.78902e-199	basal brown adipocytes	Rab5if
1.17174e-203	0.321438	0.284	0.141	2.70461e-199	basal brown adipocytes	Gfm1
1.27417e-203	0.330354	0.377	0.209	2.94103e-199	basal brown adipocytes	Polr2a
1.64041e-203	0.156471	0.505	0.299	3.7864e-199	basal brown adipocytes	Tet2
1.80143e-203	0.380994	0.294	0.148	4.15806e-199	basal brown adipocytes	Nprl3
8.58471e-203	0.441026	0.276	0.136	1.98152e-198	basal brown adipocytes	Lrrc41
8.87083e-203	0.423386	0.268	0.131	2.04756e-198	basal brown adipocytes	Ctr9
1.03346e-202	0.237024	0.397	0.223	2.38543e-198	basal brown adipocytes	Lemd3
1.90255e-202	0.231495	0.46	0.27	4.39147e-198	basal brown adipocytes	Camkmt
2.20833e-202	0.178483	0.365	0.198	5.09727e-198	basal brown adipocytes	Taf2
9.00212e-202	0.165993	0.558	0.341	2.07787e-197	basal brown adipocytes	R3hcc1l
1.06785e-201	0.13477	0.639	0.395	2.46482e-197	basal brown adipocytes	Akap8l
1.42758e-201	0.371414	0.295	0.15	3.29514e-197	basal brown adipocytes	Hagh
7.19157e-201	0.237399	0.33	0.173	1.65996e-196	basal brown adipocytes	Fgf1
1.1178e-200	0.168653	0.675	0.432	2.5801e-196	basal brown adipocytes	Zfp644
1.15752e-200	0.350584	0.284	0.142	2.67179e-196	basal brown adipocytes	Mfsd8
2.39906e-200	0.251954	0.367	0.2	5.53751e-196	basal brown adipocytes	B430010I23Rik
3.06044e-200	0.155088	0.491	0.305	7.06411e-196	basal brown adipocytes	Rbfox1
3.42114e-200	0.233937	0.327	0.171	7.89666e-196	basal brown adipocytes	Rasl12
3.74977e-200	0.157146	0.417	0.236	8.65522e-196	basal brown adipocytes	Zscan26
5.6234e-200	0.117168	0.707	0.449	1.29799e-195	basal brown adipocytes	Tmem245
9.2385e-200	0.33725	0.298	0.152	2.13243e-195	basal brown adipocytes	Kctd3
1.11623e-199	0.235381	0.423	0.243	2.57648e-195	basal brown adipocytes	Smarca4
1.55806e-199	0.333681	0.316	0.166	3.59632e-195	basal brown adipocytes	Cdk16
3.34822e-199	0.421129	0.259	0.125	7.72836e-195	basal brown adipocytes	Wdtc1
6.16329e-199	0.300753	0.324	0.171	1.42261e-194	basal brown adipocytes	Srrt
1.79184e-198	0.13152	0.34	0.181	4.13592e-194	basal brown adipocytes	Mrpl24
2.40505e-198	0.195153	0.822	0.565	5.55133e-194	basal brown adipocytes	Btaf1
2.99763e-198	0.420842	0.335	0.181	6.91913e-194	basal brown adipocytes	Txnrd1
3.57887e-198	0.293857	0.353	0.193	8.26076e-194	basal brown adipocytes	Kat7
4.16878e-198	0.15451	0.496	0.295	9.62237e-194	basal brown adipocytes	Fam222b
4.38207e-198	0.137291	0.599	0.375	1.01147e-193	basal brown adipocytes	Dop1a
5.61216e-198	0.28207	0.272	0.134	1.2954e-193	basal brown adipocytes	Nudt12
4.28686e-197	0.454494	0.29	0.148	9.89494e-193	basal brown adipocytes	Dcun1d2
5.9611e-197	0.203277	0.409	0.232	1.37594e-192	basal brown adipocytes	Ubap1
7.40015e-197	0.164234	0.494	0.296	1.7081e-192	basal brown adipocytes	Ankrd13c
8.13774e-197	0.219015	0.412	0.237	1.87835e-192	basal brown adipocytes	Med1
8.1482e-197	0.290858	0.283	0.142	1.88077e-192	basal brown adipocytes	Pomgnt1
9.4915e-197	0.222546	0.314	0.164	2.19083e-192	basal brown adipocytes	Atp6v1c1
1.24853e-196	0.208965	0.449	0.263	2.88186e-192	basal brown adipocytes	Dnaja2
1.46226e-196	0.221364	0.391	0.219	3.37518e-192	basal brown adipocytes	Fkbp15
1.56573e-196	0.39487	0.308	0.162	3.61402e-192	basal brown adipocytes	Cul9
1.81553e-196	0.132704	0.327	0.171	4.19061e-192	basal brown adipocytes	Tspan3
2.06526e-196	0.122747	0.386	0.216	4.76702e-192	basal brown adipocytes	Mat2b
3.00761e-196	0.131698	0.546	0.334	6.94217e-192	basal brown adipocytes	Aftph
3.45821e-196	0.175852	0.43	0.25	7.98224e-192	basal brown adipocytes	Fbxo8
4.71816e-196	0.220039	0.264	0.128	1.08905e-191	basal brown adipocytes	Cadm1
4.7252e-196	0.115535	0.631	0.399	1.09067e-191	basal brown adipocytes	Tpp2
5.14133e-196	0.248719	0.455	0.267	1.18672e-191	basal brown adipocytes	Zfp423
8.05579e-196	0.181012	0.292	0.148	1.85944e-191	basal brown adipocytes	BC003965
9.56289e-196	0.385386	0.318	0.169	2.20731e-191	basal brown adipocytes	Fbxo28
1.57028e-195	0.280742	0.759	0.52	3.62453e-191	basal brown adipocytes	Agmo
2.37648e-195	0.162556	0.47	0.277	5.4854e-191	basal brown adipocytes	Immp1l
3.01146e-195	0.238184	0.878	0.703	6.95106e-191	basal brown adipocytes	Acaca
6.06439e-195	0.244766	0.376	0.211	1.39978e-190	basal brown adipocytes	Setdb1
6.86615e-195	0.275397	0.305	0.158	1.58484e-190	basal brown adipocytes	Cebpz
1.15795e-194	0.209631	0.488	0.293	2.67278e-190	basal brown adipocytes	Rheb
2.20617e-194	0.269464	0.258	0.125	5.09228e-190	basal brown adipocytes	H2-Ke6
4.12721e-194	0.129833	0.594	0.371	9.52642e-190	basal brown adipocytes	Zranb2
4.49521e-194	0.201831	0.368	0.203	1.03758e-189	basal brown adipocytes	Per1
6.55829e-194	0.271903	0.369	0.205	1.51378e-189	basal brown adipocytes	Rab22a
6.81684e-194	0.174857	0.601	0.378	1.57346e-189	basal brown adipocytes	Ylpm1
8.41669e-194	0.358009	0.3	0.156	1.94274e-189	basal brown adipocytes	Sympk
1.12327e-193	0.124128	0.632	0.4	2.59273e-189	basal brown adipocytes	Sppl3
1.50257e-193	0.109146	0.6	0.371	3.46824e-189	basal brown adipocytes	Add3
1.55303e-193	0.312268	0.333	0.18	3.5847e-189	basal brown adipocytes	Dcp1a
1.82319e-193	0.423232	0.261	0.128	4.20828e-189	basal brown adipocytes	Dalrd3
3.03386e-193	0.137544	0.611	0.383	7.00275e-189	basal brown adipocytes	Ubxn4
4.7117e-193	0.146211	0.431	0.25	1.08755e-188	basal brown adipocytes	Dars
6.6173e-193	0.268854	0.344	0.188	1.52741e-188	basal brown adipocytes	Secisbp2
7.1617e-193	0.144134	0.447	0.262	1.65306e-188	basal brown adipocytes	Ipo8
8.38031e-193	0.449299	0.262	0.13	1.93434e-188	basal brown adipocytes	Mroh1
1.00267e-192	0.410008	0.271	0.135	2.31437e-188	basal brown adipocytes	Ift81
1.84512e-192	0.147721	0.498	0.3	4.25889e-188	basal brown adipocytes	Stx16
2.58385e-192	0.195784	0.402	0.229	5.96404e-188	basal brown adipocytes	Ttc37
3.13754e-192	0.235628	0.326	0.175	7.24207e-188	basal brown adipocytes	Spg7
7.201e-192	0.165395	0.302	0.155	1.66213e-187	basal brown adipocytes	Atp6v1d
8.5212e-192	0.311565	0.286	0.146	1.96686e-187	basal brown adipocytes	Sdhaf2
9.13405e-192	0.174734	0.576	0.362	2.10832e-187	basal brown adipocytes	Ppp2ca
1.26793e-191	0.152668	0.412	0.236	2.92663e-187	basal brown adipocytes	Rab21
1.36739e-191	0.284991	0.381	0.217	3.1562e-187	basal brown adipocytes	BC005561
1.7977e-191	0.230347	0.352	0.192	4.14945e-187	basal brown adipocytes	Ncoa5
2.41995e-191	0.223314	0.329	0.177	5.58572e-187	basal brown adipocytes	Trim41
2.53777e-191	0.166796	0.763	0.509	5.85769e-187	basal brown adipocytes	Prkd1
2.92768e-191	0.276378	0.32	0.17	6.75766e-187	basal brown adipocytes	Gtpbp4
5.69125e-191	0.212086	0.411	0.236	1.31365e-186	basal brown adipocytes	Sclt1
8.03019e-191	0.291515	0.391	0.224	1.85353e-186	basal brown adipocytes	Otulin
1.2052e-190	0.223359	0.409	0.235	2.78184e-186	basal brown adipocytes	Pi4kb
1.94645e-190	0.105758	0.855	0.611	4.49279e-186	basal brown adipocytes	Tmed5
2.74481e-190	0.144988	0.373	0.209	6.33556e-186	basal brown adipocytes	3110056K07Rik
2.86708e-190	0.194619	0.404	0.23	6.6178e-186	basal brown adipocytes	Atp9a
3.41333e-190	0.160816	0.516	0.314	7.87865e-186	basal brown adipocytes	Ttc17
4.38319e-190	0.309547	0.289	0.148	1.01173e-185	basal brown adipocytes	Naa35
5.80441e-190	0.243206	0.323	0.172	1.33977e-185	basal brown adipocytes	Ube2j2
7.92623e-190	0.294481	0.691	0.465	1.82953e-185	basal brown adipocytes	Ldlrad4
9.69686e-190	0.131726	0.343	0.185	2.23823e-185	basal brown adipocytes	CAAA01118383.1
1.34182e-189	0.126444	0.503	0.304	3.09719e-185	basal brown adipocytes	Trim33
2.44543e-189	0.357109	0.353	0.195	5.64454e-185	basal brown adipocytes	Gm11266
4.68106e-189	0.169211	0.487	0.294	1.08048e-184	basal brown adipocytes	Larp1
1.06308e-188	0.246431	0.355	0.197	2.45381e-184	basal brown adipocytes	Rhobtb1
1.31922e-188	0.20283	0.307	0.16	3.04503e-184	basal brown adipocytes	U2af1
1.42079e-188	0.269879	0.37	0.208	3.27947e-184	basal brown adipocytes	Vps35l
1.42318e-188	0.376165	0.288	0.148	3.28499e-184	basal brown adipocytes	Dusp22
1.6092e-188	0.320118	0.417	0.246	3.71436e-184	basal brown adipocytes	Coq10b
1.91173e-188	0.3668	0.294	0.153	4.41266e-184	basal brown adipocytes	Osbpl2
2.62518e-188	0.263973	0.935	0.712	6.05943e-184	basal brown adipocytes	Son
2.67955e-188	0.345543	0.316	0.169	6.18494e-184	basal brown adipocytes	2810403D21Rik
3.33018e-188	0.368806	0.287	0.148	7.68673e-184	basal brown adipocytes	Irf3
4.02471e-188	0.562899	0.253	0.126	9.28983e-184	basal brown adipocytes	Prorp
4.05117e-188	0.246106	0.311	0.165	9.35091e-184	basal brown adipocytes	Parl
1.03372e-187	0.178949	0.595	0.377	2.38604e-183	basal brown adipocytes	Dis3l2
1.58155e-187	0.100243	0.31	0.162	3.65053e-183	basal brown adipocytes	Pex16
2.66329e-187	0.44426	0.256	0.126	6.1474e-183	basal brown adipocytes	Bag4
3.25967e-187	0.228982	0.525	0.324	7.52398e-183	basal brown adipocytes	Tnfaip8
4.9667e-187	0.225637	0.298	0.156	1.14641e-182	basal brown adipocytes	Nup54
1.25202e-186	0.125218	0.41	0.236	2.88991e-182	basal brown adipocytes	Rnf11
1.74958e-186	0.289824	0.317	0.169	4.03837e-182	basal brown adipocytes	Traf3
1.94631e-186	0.172727	0.359	0.2	4.49246e-182	basal brown adipocytes	Eif4b
2.70418e-186	0.225755	0.342	0.188	6.2418e-182	basal brown adipocytes	Psmd12
2.88881e-186	0.224977	0.3	0.156	6.66795e-182	basal brown adipocytes	Clk3
6.07632e-186	0.3618	0.321	0.174	1.40254e-181	basal brown adipocytes	Kif21a
1.12126e-185	0.183966	0.317	0.168	2.5881e-181	basal brown adipocytes	Tmem38b
1.70903e-185	0.264229	0.291	0.151	3.94477e-181	basal brown adipocytes	Slc18b1
2.86221e-185	0.178068	0.421	0.246	6.60656e-181	basal brown adipocytes	Ubr4
2.87077e-185	0.15487	0.301	0.158	6.6263e-181	basal brown adipocytes	Cyhr1
3.50926e-185	0.10345	0.541	0.331	8.10006e-181	basal brown adipocytes	Zfx
1.68563e-184	0.106558	0.644	0.411	3.89077e-180	basal brown adipocytes	Usp32
1.74595e-184	0.155123	0.322	0.171	4.03001e-180	basal brown adipocytes	Sh3bp5
2.10576e-184	0.389349	0.273	0.14	4.86052e-180	basal brown adipocytes	Gm26749
2.70471e-184	0.175009	0.776	0.521	6.243e-180	basal brown adipocytes	Lcor
3.8472e-184	0.230633	0.407	0.238	8.88012e-180	basal brown adipocytes	Nmt1
4.35454e-184	0.403443	0.253	0.125	1.00511e-179	basal brown adipocytes	Spats2
8.01425e-184	0.167246	0.799	0.541	1.84985e-179	basal brown adipocytes	Rc3h1
8.48254e-184	0.172506	0.328	0.177	1.95794e-179	basal brown adipocytes	Abhd12
1.05639e-183	0.261887	0.253	0.124	2.43835e-179	basal brown adipocytes	Hoxc4
1.11956e-183	0.377044	0.259	0.129	2.58416e-179	basal brown adipocytes	Scaf1
1.59291e-183	0.169901	0.828	0.588	3.67676e-179	basal brown adipocytes	Ces1d
1.86779e-183	0.308508	0.336	0.185	4.31124e-179	basal brown adipocytes	Smim4
2.02276e-183	0.101992	0.674	0.434	4.66895e-179	basal brown adipocytes	Ranbp2
2.20486e-183	0.198778	0.365	0.205	5.08925e-179	basal brown adipocytes	Cwc22
2.88282e-183	0.16242	0.373	0.21	6.65414e-179	basal brown adipocytes	Plgrkt
5.36371e-183	0.119321	0.58	0.364	1.23805e-178	basal brown adipocytes	Rab3gap1
1.02188e-182	0.441999	0.272	0.139	2.35871e-178	basal brown adipocytes	Cherp
2.6375e-182	0.271727	0.304	0.161	6.08787e-178	basal brown adipocytes	Trmt13
3.39491e-182	0.118407	0.429	0.252	7.83613e-178	basal brown adipocytes	Pdcd10
4.05368e-182	0.137455	0.502	0.307	9.35671e-178	basal brown adipocytes	Ahcyl2
4.11943e-182	0.199309	0.347	0.192	9.50846e-178	basal brown adipocytes	Cdc5l
6.13695e-182	0.228684	0.297	0.157	1.41653e-177	basal brown adipocytes	Ap5m1
7.71806e-182	0.115731	0.4	0.231	1.78148e-177	basal brown adipocytes	Fbxo9
1.9001e-181	0.2072	0.391	0.225	4.38581e-177	basal brown adipocytes	Golga5
2.99043e-181	0.149891	0.741	0.494	6.90251e-177	basal brown adipocytes	Fubp1
4.01523e-181	0.245982	0.25	0.123	9.26795e-177	basal brown adipocytes	Rxrb
4.52445e-181	0.290181	0.355	0.2	1.04433e-176	basal brown adipocytes	Banp
6.12002e-181	0.13942	0.325	0.175	1.41262e-176	basal brown adipocytes	Acaa1a
7.99553e-181	0.153446	0.663	0.434	1.84553e-176	basal brown adipocytes	Mga
1.66549e-180	0.242298	0.868	0.637	3.84429e-176	basal brown adipocytes	Mbd5
1.93524e-180	0.158324	0.786	0.531	4.46692e-176	basal brown adipocytes	Wapl
2.00413e-180	0.124541	0.692	0.447	4.62593e-176	basal brown adipocytes	Btbd9
5.2071e-180	0.171697	0.283	0.146	1.2019e-175	basal brown adipocytes	Fbxw5
9.39062e-180	0.206113	0.845	0.588	2.16754e-175	basal brown adipocytes	Osbpl9
1.27049e-179	0.248253	0.289	0.15	2.93254e-175	basal brown adipocytes	B3gat3
1.68031e-179	0.31167	0.277	0.143	3.87848e-175	basal brown adipocytes	Fra10ac1
2.01184e-179	0.295203	0.316	0.172	4.64372e-175	basal brown adipocytes	Cox19
2.25314e-179	0.254582	0.296	0.157	5.2007e-175	basal brown adipocytes	Odf2l
4.31889e-179	0.254366	0.365	0.208	9.96886e-175	basal brown adipocytes	Tbce
6.31601e-179	0.400736	0.288	0.153	1.45786e-174	basal brown adipocytes	Zfp516
8.6006e-179	0.423609	0.26	0.132	1.98519e-174	basal brown adipocytes	Usp10
1.16249e-178	0.202972	0.42	0.248	2.68327e-174	basal brown adipocytes	Dusp16
1.4937e-178	0.175287	0.337	0.186	3.44776e-174	basal brown adipocytes	Ppwd1
2.74959e-178	0.233694	0.256	0.128	6.34661e-174	basal brown adipocytes	Tmem41b
2.98383e-178	0.189417	0.263	0.132	6.88728e-174	basal brown adipocytes	Poldip2
7.15693e-178	0.205565	0.863	0.621	1.65196e-173	basal brown adipocytes	Smg1
8.22137e-178	0.339178	0.296	0.158	1.89766e-173	basal brown adipocytes	Sufu
9.69201e-178	0.227637	0.878	0.619	2.23711e-173	basal brown adipocytes	Ankrd11
2.08596e-177	0.176103	0.355	0.199	4.81482e-173	basal brown adipocytes	Dnajb4
4.7507e-177	0.212812	0.264	0.134	1.09656e-172	basal brown adipocytes	Tiprl
1.49136e-176	0.308879	0.337	0.189	3.44235e-172	basal brown adipocytes	2610020C07Rik
2.99235e-176	0.136911	0.393	0.227	6.90695e-172	basal brown adipocytes	Atp6v1a
5.20609e-176	0.114421	0.474	0.287	1.20167e-171	basal brown adipocytes	Tcea1
5.85848e-176	0.381804	0.281	0.148	1.35225e-171	basal brown adipocytes	Crkl
6.65625e-176	0.331994	0.254	0.128	1.5364e-171	basal brown adipocytes	Taf4b
6.72658e-176	0.453582	0.254	0.129	1.55263e-171	basal brown adipocytes	Tulp2
6.80743e-176	0.154014	0.387	0.223	1.57129e-171	basal brown adipocytes	Ercc6l2
8.80485e-176	0.322911	0.261	0.132	2.03234e-171	basal brown adipocytes	Ing3
8.89351e-176	0.284649	0.298	0.159	2.0528e-171	basal brown adipocytes	Klhl12
1.02581e-175	0.222354	0.405	0.239	2.36778e-171	basal brown adipocytes	Dcaf10
1.08102e-175	0.404291	0.282	0.148	2.49522e-171	basal brown adipocytes	Maob
1.35187e-175	0.368077	0.283	0.148	3.12039e-171	basal brown adipocytes	Pag1
1.41683e-175	0.153695	0.872	0.62	3.27032e-171	basal brown adipocytes	Rbpms
2.40897e-175	0.119626	0.42	0.248	5.56038e-171	basal brown adipocytes	Kdm5d
2.89886e-175	0.179674	0.423	0.252	6.69114e-171	basal brown adipocytes	Trip4
4.04728e-175	0.11241	0.396	0.229	9.34192e-171	basal brown adipocytes	Ergic2
4.65999e-175	0.135958	0.744	0.492	1.07562e-170	basal brown adipocytes	Cpeb4
4.90947e-175	0.45693	0.266	0.138	1.1332e-170	basal brown adipocytes	Ankrd52
5.08419e-175	0.144557	0.698	0.452	1.17353e-170	basal brown adipocytes	Crebrf
6.12897e-175	0.101141	0.569	0.357	1.41469e-170	basal brown adipocytes	Ep400
8.27305e-175	0.119187	0.549	0.342	1.90959e-170	basal brown adipocytes	Gm37240
2.78422e-174	0.100306	0.447	0.27	6.42654e-170	basal brown adipocytes	Msl2
3.35419e-174	0.15784	0.382	0.22	7.74214e-170	basal brown adipocytes	Mindy2
4.75848e-174	0.141181	0.493	0.304	1.09835e-169	basal brown adipocytes	Rprd2
5.03395e-174	0.130502	0.636	0.411	1.16194e-169	basal brown adipocytes	9930021J03Rik
6.26292e-174	0.126156	0.422	0.25	1.44561e-169	basal brown adipocytes	Erp44
1.26406e-173	0.112233	0.704	0.457	2.91771e-169	basal brown adipocytes	Srpk2
1.59907e-173	0.123477	0.716	0.47	3.69098e-169	basal brown adipocytes	N4bp2l2
2.54176e-173	0.217371	0.266	0.136	5.8669e-169	basal brown adipocytes	Nkiras1
6.55459e-173	0.296366	0.26	0.132	1.51293e-168	basal brown adipocytes	Tbc1d8
9.93096e-173	0.141525	0.847	0.601	2.29226e-168	basal brown adipocytes	Fnip1
1.65929e-172	0.378839	0.286	0.153	3.82998e-168	basal brown adipocytes	Gmeb1
1.67962e-172	0.389218	0.308	0.168	3.87689e-168	basal brown adipocytes	Ppa1
2.20578e-172	0.119364	0.606	0.389	5.09139e-168	basal brown adipocytes	Acin1
2.56753e-172	0.113045	0.341	0.19	5.92637e-168	basal brown adipocytes	Ist1
3.42228e-172	0.151876	0.439	0.263	7.8993e-168	basal brown adipocytes	Usp14
3.57768e-172	0.191461	0.346	0.194	8.25801e-168	basal brown adipocytes	Sec16a
6.49509e-172	0.158827	0.975	0.866	1.4992e-167	basal brown adipocytes	Rsrp1
7.58521e-172	0.237845	0.315	0.172	1.75082e-167	basal brown adipocytes	Zfp410
9.57122e-172	0.12355	0.427	0.252	2.20923e-167	basal brown adipocytes	Bzw2
1.57813e-171	0.122412	0.322	0.176	3.64264e-167	basal brown adipocytes	Clptm1
4.08471e-171	0.163085	0.391	0.229	9.42834e-167	basal brown adipocytes	Tasp1
6.91253e-171	0.669188	0.496	0.378	1.59555e-166	basal brown adipocytes	Mlxipl
7.0338e-171	0.257097	0.27	0.139	1.62354e-166	basal brown adipocytes	Tspan15
1.33874e-170	0.22209	0.375	0.218	3.09009e-166	basal brown adipocytes	Cdk7
4.49192e-170	0.154063	0.821	0.571	1.03683e-165	basal brown adipocytes	Thoc2
1.27079e-169	0.221348	0.324	0.18	2.93325e-165	basal brown adipocytes	Atg13
4.75158e-169	0.239912	0.301	0.163	1.09676e-164	basal brown adipocytes	Sbf1
8.53909e-169	0.116843	0.562	0.356	1.97099e-164	basal brown adipocytes	Cflar
1.0887e-168	0.242369	0.371	0.216	2.51294e-164	basal brown adipocytes	Trp53inp1
2.39092e-168	0.124495	0.809	0.561	5.51872e-164	basal brown adipocytes	Ythdf3
2.74961e-168	0.380248	0.273	0.144	6.34665e-164	basal brown adipocytes	Rcan1
2.92888e-168	0.132219	0.506	0.313	6.76044e-164	basal brown adipocytes	Itfg1
3.79569e-168	0.138326	0.723	0.482	8.7612e-164	basal brown adipocytes	Abca1
4.6267e-168	0.255891	0.306	0.167	1.06793e-163	basal brown adipocytes	Rcbtb2
2.95819e-167	0.15532	0.764	0.52	6.82809e-163	basal brown adipocytes	Tnrc6a
3.86096e-167	0.247678	0.294	0.16	8.91187e-163	basal brown adipocytes	Zfp639
8.29387e-167	0.29277	0.262	0.136	1.91439e-162	basal brown adipocytes	Pfkfb2
1.01953e-166	0.229556	0.312	0.172	2.35328e-162	basal brown adipocytes	Ankrd33b
1.8418e-166	0.253507	0.311	0.172	4.25124e-162	basal brown adipocytes	Brf1
4.61329e-166	0.192794	0.371	0.216	1.06484e-161	basal brown adipocytes	Acbd6
1.19047e-165	0.332832	0.297	0.163	2.74784e-161	basal brown adipocytes	C2cd3
1.5609e-165	0.390785	0.3	0.165	3.60286e-161	basal brown adipocytes	E130308A19Rik
1.83503e-165	0.120707	0.507	0.316	4.23561e-161	basal brown adipocytes	Nfatc3
4.11522e-165	0.203044	0.299	0.163	9.49876e-161	basal brown adipocytes	Hmgcl
7.81592e-165	0.143536	0.357	0.205	1.80407e-160	basal brown adipocytes	Hnrnpul2
1.7059e-164	0.305068	0.258	0.134	3.93756e-160	basal brown adipocytes	Trim26
2.82694e-164	0.201376	0.251	0.128	6.52515e-160	basal brown adipocytes	Lamtor3
2.98729e-164	0.347342	0.308	0.17	6.89525e-160	basal brown adipocytes	Gm47167
3.68798e-164	0.231737	0.269	0.142	8.51259e-160	basal brown adipocytes	Katna1
3.75507e-164	0.186683	0.377	0.22	8.66744e-160	basal brown adipocytes	Gmeb2
5.58133e-164	0.157055	0.463	0.285	1.28828e-159	basal brown adipocytes	Taf3
6.3131e-164	0.183467	0.458	0.283	1.45719e-159	basal brown adipocytes	Dcaf5
7.05246e-164	0.158207	0.355	0.205	1.62785e-159	basal brown adipocytes	Brd2
1.05526e-163	0.209023	0.302	0.166	2.43576e-159	basal brown adipocytes	Usp31
1.39235e-163	0.236718	0.27	0.142	3.21382e-159	basal brown adipocytes	Atg12
1.43145e-163	0.197831	0.289	0.157	3.30407e-159	basal brown adipocytes	Gm12940
2.81538e-163	0.106692	0.68	0.449	6.49846e-159	basal brown adipocytes	Tlk2
8.96877e-163	0.152117	0.767	0.526	2.07017e-158	basal brown adipocytes	Pcmtd1
1.67439e-162	0.149663	0.446	0.273	3.86483e-158	basal brown adipocytes	Gspt1
2.03353e-162	0.160112	0.384	0.225	4.6938e-158	basal brown adipocytes	Copg2
2.0642e-162	0.211229	0.373	0.219	4.76459e-158	basal brown adipocytes	Tsc1
2.25621e-162	0.1359	0.334	0.188	5.20778e-158	basal brown adipocytes	Wdfy1
3.06444e-162	0.15205	0.346	0.198	7.07333e-158	basal brown adipocytes	Sec11a
3.71507e-162	0.153361	0.818	0.57	8.57513e-158	basal brown adipocytes	Rb1cc1
5.77734e-162	0.146358	0.372	0.217	1.33353e-157	basal brown adipocytes	AU040320
5.82222e-162	0.208917	0.311	0.172	1.34388e-157	basal brown adipocytes	Pphln1
5.98854e-162	0.173488	0.332	0.188	1.38228e-157	basal brown adipocytes	Nfs1
8.08515e-162	0.125933	0.365	0.213	1.86621e-157	basal brown adipocytes	Zfp280c
1.22287e-161	0.110783	0.634	0.413	2.82262e-157	basal brown adipocytes	Atxn7
1.68794e-161	0.112029	0.395	0.233	3.89611e-157	basal brown adipocytes	Dnajc19
2.88288e-161	0.212304	0.877	0.641	6.65425e-157	basal brown adipocytes	Fus
4.28129e-161	0.184104	0.375	0.22	9.88206e-157	basal brown adipocytes	Sap130
6.13975e-161	0.105942	0.49	0.305	1.41718e-156	basal brown adipocytes	Appbp2
8.84948e-161	0.324132	0.285	0.155	2.04264e-156	basal brown adipocytes	Prcc
2.53895e-160	0.268879	0.295	0.162	5.86041e-156	basal brown adipocytes	Rps6kc1
3.43164e-160	0.129926	0.742	0.5	7.92091e-156	basal brown adipocytes	Spop
5.21089e-160	0.179262	0.385	0.227	1.20278e-155	basal brown adipocytes	Hs2st1
5.52244e-160	0.240802	0.253	0.131	1.27469e-155	basal brown adipocytes	Tmem63b
5.76365e-160	0.178125	0.335	0.19	1.33037e-155	basal brown adipocytes	Gtf2f2
8.95289e-160	0.301038	0.285	0.155	2.06651e-155	basal brown adipocytes	Kpna6
9.99973e-160	0.255502	0.259	0.136	2.30814e-155	basal brown adipocytes	Ankrd16
1.09325e-159	0.344069	0.253	0.133	2.52344e-155	basal brown adipocytes	Afg3l1
1.39282e-159	0.218623	0.37	0.217	3.21491e-155	basal brown adipocytes	Odf2
2.80989e-159	0.10135	0.298	0.162	6.48579e-155	basal brown adipocytes	Dmxl2
2.31624e-158	0.164072	0.366	0.214	5.34634e-154	basal brown adipocytes	Gpr107
2.49905e-158	0.190071	0.916	0.73	5.76831e-154	basal brown adipocytes	Sorbs1
2.68545e-158	0.149199	0.255	0.133	6.19856e-154	basal brown adipocytes	Eif3l
3.20273e-158	0.125064	0.665	0.436	7.39255e-154	basal brown adipocytes	Tcf25
7.05803e-158	0.142853	0.764	0.52	1.62913e-153	basal brown adipocytes	Nf1
7.96463e-158	0.264995	0.26	0.137	1.8384e-153	basal brown adipocytes	Ufsp2
1.444e-157	0.342932	0.258	0.137	3.33304e-153	basal brown adipocytes	Rcl1
2.03635e-157	0.242753	0.312	0.175	4.7003e-153	basal brown adipocytes	Ano10
2.12661e-157	0.160101	0.332	0.189	4.90865e-153	basal brown adipocytes	Fam204a
2.67425e-157	0.176882	0.817	0.569	6.17271e-153	basal brown adipocytes	Ambra1
3.4803e-157	0.178333	0.353	0.205	8.03322e-153	basal brown adipocytes	Arl5a
4.38229e-157	0.119134	0.439	0.268	1.01152e-152	basal brown adipocytes	Hectd4
6.02285e-157	0.125406	0.737	0.501	1.3902e-152	basal brown adipocytes	Atad2b
7.69779e-157	0.200477	0.47	0.294	1.7768e-152	basal brown adipocytes	Tmem164
1.08407e-156	0.123435	0.452	0.279	2.50224e-152	basal brown adipocytes	Gon4l
1.61647e-156	0.141555	0.256	0.133	3.73114e-152	basal brown adipocytes	Mafb
8.16782e-156	0.109546	0.28	0.151	1.8853e-151	basal brown adipocytes	Jade1
2.58615e-155	0.166149	0.346	0.2	5.96935e-151	basal brown adipocytes	Tmem260
6.18832e-155	0.112178	0.29	0.159	1.42839e-150	basal brown adipocytes	Mpdu1
6.48547e-155	0.102816	0.536	0.341	1.49698e-150	basal brown adipocytes	Senp7
1.37934e-154	0.271037	0.256	0.135	3.1838e-150	basal brown adipocytes	Szrd1
1.73607e-154	0.17003	0.374	0.223	4.00721e-150	basal brown adipocytes	Zfp236
2.77658e-154	0.180702	0.863	0.629	6.40889e-150	basal brown adipocytes	Birc6
3.09846e-154	0.29406	0.291	0.161	7.15186e-150	basal brown adipocytes	Calcoco1
3.10957e-154	0.175088	0.3	0.166	7.17752e-150	basal brown adipocytes	Sec24c
3.19678e-154	0.319277	0.3	0.169	7.37882e-150	basal brown adipocytes	Ring1
1.07787e-153	0.113149	0.707	0.474	2.48795e-149	basal brown adipocytes	Hnrnpa3
1.35026e-153	0.244558	0.25	0.131	3.11667e-149	basal brown adipocytes	Txndc12
1.46729e-153	0.18098	0.387	0.231	3.38679e-149	basal brown adipocytes	Auh
1.8701e-153	0.212909	0.393	0.237	4.31658e-149	basal brown adipocytes	Smad3
2.27813e-153	0.268286	0.271	0.147	5.25838e-149	basal brown adipocytes	Trappc12
4.40036e-153	0.281663	0.276	0.151	1.01569e-148	basal brown adipocytes	Map2k2
4.75683e-153	0.234257	0.273	0.149	1.09797e-148	basal brown adipocytes	Tatdn1
8.62023e-153	0.109905	0.336	0.194	1.98972e-148	basal brown adipocytes	Alkbh8
7.86327e-152	0.280893	0.269	0.146	1.815e-147	basal brown adipocytes	Alkbh1
1.04733e-151	0.13469	0.323	0.184	2.41746e-147	basal brown adipocytes	U2af2
1.49597e-151	0.140774	0.33	0.189	3.453e-147	basal brown adipocytes	Ola1
2.96897e-151	0.239459	0.25	0.132	6.85298e-147	basal brown adipocytes	Nop58
3.36951e-151	0.118105	0.386	0.231	7.77751e-147	basal brown adipocytes	Dcun1d1
1.39053e-150	0.104768	0.724	0.507	3.20962e-146	basal brown adipocytes	G0s2
1.4219e-150	0.218978	0.289	0.161	3.28204e-146	basal brown adipocytes	Rfwd3
1.69661e-150	0.101432	0.357	0.211	3.91611e-146	basal brown adipocytes	Zc3h14
2.6085e-150	0.3009	0.279	0.154	6.02095e-146	basal brown adipocytes	1600020E01Rik
2.66888e-150	0.156254	0.851	0.61	6.16032e-146	basal brown adipocytes	Ecpas
4.29347e-150	0.176125	0.257	0.136	9.91018e-146	basal brown adipocytes	Lamtor1
8.24602e-150	0.29758	0.288	0.161	1.90335e-145	basal brown adipocytes	Capn15
1.49572e-149	0.194325	0.322	0.185	3.45243e-145	basal brown adipocytes	Parp3
1.54246e-149	0.114118	0.777	0.534	3.5603e-145	basal brown adipocytes	Taok1
5.18851e-149	0.139222	0.49	0.31	1.19761e-144	basal brown adipocytes	Maco1
8.43753e-149	0.199004	0.265	0.143	1.94755e-144	basal brown adipocytes	Slc39a9
1.47999e-148	0.340439	0.251	0.135	3.41611e-144	basal brown adipocytes	Trappc3
2.74797e-148	0.105553	0.423	0.258	6.34287e-144	basal brown adipocytes	Slc38a9
3.02033e-148	0.117276	0.354	0.209	6.97153e-144	basal brown adipocytes	Vps26a
9.58241e-148	0.177415	0.827	0.597	2.21181e-143	basal brown adipocytes	Jmjd1c
1.00438e-147	0.133204	0.474	0.3	2.31832e-143	basal brown adipocytes	Zyg11b
3.2497e-147	0.310352	0.271	0.149	7.50096e-143	basal brown adipocytes	Ncapd3
4.19142e-147	0.260973	0.268	0.147	9.67463e-143	basal brown adipocytes	Phykpl
1.24579e-146	0.117108	0.332	0.192	2.87553e-142	basal brown adipocytes	Mknk2
1.54643e-146	0.173953	0.389	0.237	3.56947e-142	basal brown adipocytes	Wdpcp
1.79306e-146	0.158739	0.319	0.184	4.13875e-142	basal brown adipocytes	Retreg3
1.02401e-145	0.105594	0.3	0.168	2.36362e-141	basal brown adipocytes	Anp32a
1.55899e-145	0.109863	0.395	0.24	3.59845e-141	basal brown adipocytes	Synrg
2.49163e-145	0.215075	0.256	0.138	5.75119e-141	basal brown adipocytes	Trappc10
2.59921e-145	0.115377	0.307	0.175	5.99949e-141	basal brown adipocytes	4933434E20Rik
5.18335e-145	0.14537	0.792	0.554	1.19642e-140	basal brown adipocytes	Celf1
8.09865e-145	0.140727	0.286	0.159	1.86933e-140	basal brown adipocytes	Cct3
3.03574e-144	0.184237	0.273	0.151	7.0071e-140	basal brown adipocytes	Nsrp1
9.35356e-144	0.114058	0.289	0.162	2.15899e-139	basal brown adipocytes	Gtf3c3
1.44819e-142	0.105587	0.277	0.154	3.34271e-138	basal brown adipocytes	Ssbp1
1.90911e-142	0.184383	0.306	0.175	4.4066e-138	basal brown adipocytes	Commd1
2.14942e-142	0.23233	0.303	0.173	4.9613e-138	basal brown adipocytes	Wdr45b
5.18609e-142	0.186563	0.272	0.15	1.19705e-137	basal brown adipocytes	Polr3b
9.1688e-142	0.142868	0.332	0.195	2.11634e-137	basal brown adipocytes	Ubxn2a
1.84594e-141	0.207826	0.25	0.135	4.2608e-137	basal brown adipocytes	Cgrrf1
2.58129e-141	0.340282	0.257	0.14	5.95813e-137	basal brown adipocytes	Ap4m1
3.26851e-141	0.111191	0.372	0.225	7.54436e-137	basal brown adipocytes	Casc3
1.42654e-140	0.112591	0.759	0.521	3.29275e-136	basal brown adipocytes	Wdr33
9.61786e-140	0.108536	0.333	0.196	2.22e-135	basal brown adipocytes	Pcsk7
1.94324e-139	0.130193	0.341	0.202	4.48538e-135	basal brown adipocytes	Reps1
2.23307e-139	0.246768	0.261	0.143	5.15438e-135	basal brown adipocytes	Ints9
5.20683e-139	0.149165	0.331	0.196	1.20184e-134	basal brown adipocytes	Eif4h
5.70548e-139	0.135985	0.287	0.163	1.31694e-134	basal brown adipocytes	Psmc1
1.75777e-138	0.123454	0.785	0.532	4.05729e-134	basal brown adipocytes	Fto
2.71968e-138	0.200584	0.27	0.151	6.27756e-134	basal brown adipocytes	Gtf3c1
3.4097e-138	0.168105	0.311	0.18	7.87026e-134	basal brown adipocytes	Vps8
5.5813e-138	0.100024	0.313	0.18	1.28827e-133	basal brown adipocytes	Eif2ak3
8.02292e-138	0.195255	0.297	0.17	1.85185e-133	basal brown adipocytes	Med26
2.10259e-137	0.152387	0.26	0.143	4.8532e-133	basal brown adipocytes	Uba1
3.77166e-137	0.198854	0.276	0.155	8.70574e-133	basal brown adipocytes	Map2k3
5.45334e-137	0.122123	0.373	0.227	1.25874e-132	basal brown adipocytes	Ezh1
1.48621e-136	0.160227	0.338	0.202	3.43046e-132	basal brown adipocytes	Dvl1
2.4982e-136	0.16307	0.308	0.179	5.76634e-132	basal brown adipocytes	Esf1
4.60975e-136	0.221545	0.253	0.139	1.06402e-131	basal brown adipocytes	Zfp318
5.85404e-136	0.162154	0.344	0.204	1.35123e-131	basal brown adipocytes	Rab11fip3
6.3893e-136	0.138027	0.747	0.516	1.47478e-131	basal brown adipocytes	Smg6
7.40181e-136	0.111074	0.291	0.166	1.70849e-131	basal brown adipocytes	Galnt11
7.44989e-136	0.106279	0.426	0.267	1.71958e-131	basal brown adipocytes	Cramp1l
1.99535e-135	0.223631	0.251	0.137	4.60566e-131	basal brown adipocytes	Atg4c
3.04387e-135	0.163598	0.269	0.15	7.02585e-131	basal brown adipocytes	Atg4b
6.0649e-135	0.293528	0.266	0.149	1.3999e-130	basal brown adipocytes	Sertad2
6.96762e-135	0.10041	0.252	0.137	1.60827e-130	basal brown adipocytes	Commd3
7.22064e-135	0.16634	0.304	0.177	1.66667e-130	basal brown adipocytes	Prkar2a
3.12477e-134	0.19262	0.269	0.151	7.21259e-130	basal brown adipocytes	Ndufaf2
5.33939e-134	0.169929	0.329	0.197	1.23244e-129	basal brown adipocytes	Eif4ebp2
1.48407e-133	0.103683	0.319	0.188	3.42553e-129	basal brown adipocytes	Rcor3
5.66711e-133	0.174726	0.315	0.187	1.30808e-128	basal brown adipocytes	Pcgf3
6.65855e-133	0.105404	0.3	0.174	1.53693e-128	basal brown adipocytes	Flot2
1.13591e-132	0.118921	0.258	0.143	2.62191e-128	basal brown adipocytes	Top3b
1.13647e-132	0.245528	0.282	0.162	2.6232e-128	basal brown adipocytes	Las1l
1.97239e-132	0.127145	0.297	0.172	4.55266e-128	basal brown adipocytes	Rbmx
3.0668e-132	0.166562	0.301	0.173	7.07879e-128	basal brown adipocytes	Epb41l1
4.6314e-132	0.195557	0.251	0.139	1.06902e-127	basal brown adipocytes	Vamp2
1.03848e-131	0.119435	0.337	0.202	2.39703e-127	basal brown adipocytes	Farsb
1.28668e-131	0.152254	0.274	0.155	2.96991e-127	basal brown adipocytes	Ythdf2
2.88074e-131	0.164564	0.333	0.2	6.64932e-127	basal brown adipocytes	Parn
1.62829e-130	0.217118	0.263	0.148	3.75842e-126	basal brown adipocytes	Uvssa
6.39718e-130	0.175707	0.284	0.163	1.4766e-125	basal brown adipocytes	Slc8b1
[truncated: 19,847 more rows]

## Sheet: Legend
p_val	p-value
avg_log2FC	average log2 fold change versus all other cells
pct.1	percentage of expression in the respective cluster
pct.2	percentage of expression in all other cells
p_val_adj	p-value adjusted for multiple testing
